# Supplementary material for: Secondhand Smoke Exposure Timing Triggers Distinct Placental Responses in Mouse Pregnancy
Source: Cells. 2025 Nov 5;14(21):1735. doi: 10.3390/cells14211735 (PMC12610884; doi:10.3390/cells14211735)
Supplement: Supplementary file 1 [file cells-14-01735-s001.zip]

Archive with 11 entries (10 files):
- SHS Supplementary Materials/
- SHS Supplementary Materials/.DS_Store
- __MACOSX/SHS Supplementary Materials/._.DS_Store
- SHS Supplementary Materials/SHS4_GSEA_KEGG.csv
- __MACOSX/SHS Supplementary Materials/._SHS4_GSEA_KEGG.csv
- SHS Supplementary Materials/SHS6_GSEA_KEGG.csv
- __MACOSX/SHS Supplementary Materials/._SHS6_GSEA_KEGG.csv
- SHS Supplementary Materials/SHS4_GSEA_REACTOME.csv
- __MACOSX/SHS Supplementary Materials/._SHS4_GSEA_REACTOME.csv
- SHS Supplementary Materials/SHS6_GSEA_REACTOME.csv
- __MACOSX/SHS Supplementary Materials/._SHS6_GSEA_REACTOME.csv
