# Supplementary material for: Secondhand Smoke Exposure Timing Triggers Distinct Placental Responses in Mouse Pregnancy
Source: Cells. 2025 Nov 5;14(21):1735. doi: 10.3390/cells14211735 (PMC12610884; doi:10.3390/cells14211735)
Supplement: Supplementary file 1 [file cells-14-01735-s001.zip › SHS Supplementary Materials/SHS4_GSEA_KEGG.csv]

	ID	Description	setSize	enrichmentScore	NES	pvalue	p.adjust	qvalue	rank	leading_edge	core_enrichment
hsa04141	hsa04141	Protein processing in endoplasmic reticulum	156	0.523945947115149	2.03080237051709	4.29959183543677e-08	1.4145657138587e-05	1.16767862478177e-05	3561	tags=50%, list=27%, signal=37%	27248/9601/64374/10956/91319/56605/6400/5599/5887/2923/7184/51726/55432/5589/3309/51128/51465/22926/3337/7095/4121/5611/10130/10525/84061/3305/118424/55757/6185/7322/80331/51035/10905/1650/56886/10294/23645/51360/3300/7327/824/821/7991/9978/23190/578/7993/55968/811/26270/6500/23471/9695/91445/201595/8454/10802/5601/7841/6238/10273/54431/80267/10134/7353/55666/10113/55741/7326/80700/4217/54788/332…
hsa04650	hsa04650	Natural killer cell mediated cytotoxicity	78	-0.623083262146073	-2.10037439171573	2.56496579070644e-06	0.000318776149558174	0.000263139486757347	1759	tags=27%, list=13%, signal=23%	7462/3383/2215/2214/7409/10451/3937/5335/2207/5894/7410/5881/5880/3683/5293/962/3689/51744/7305/5551/3002
hsa00010	hsa00010	Glycolysis / Gluconeogenesis	49	-0.684508337239182	-2.09394943987977	2.90677340022651e-06	0.000318776149558174	0.000263139486757347	1484	tags=47%, list=11%, signal=42%	55902/230/5106/501/130589/8789/5214/669/221/219/3101/2597/5236/5213/2023/7167/5315/124/125/126/229/441531/2821
hsa05330	hsa05330	Allograft rejection	15	-0.870828263576176	-2.09332558138768	4.13276738681199e-06	0.000339920117565286	0.000280593154157235	129	tags=33%, list=1%, signal=33%	942/3119/3120/5551/3002
hsa05332	hsa05332	Graft-versus-host disease	15	-0.86473878655785	-2.0786874965288	7.65232184905263e-06	0.000503522777667663	0.000415641902538017	129	tags=33%, list=1%, signal=33%	942/3119/3120/5551/3002
hsa01200	hsa01200	Carbon metabolism	101	-0.569409751858075	-1.96737431079315	1.11275290137445e-05	0.000610159507586991	0.000503667102727383	2461	tags=45%, list=19%, signal=36%	3420/6120/729020/84532/2271/275/25796/8802/35/5211/26007/50/5095/128/55753/48/6392/113675/29968/51179/8310/5634/55902/230/847/8789/5214/132158/3101/6472/2597/5213/5723/2023/5091/26227/38/3417/7167/5315/39/229/441531/2821/1373
hsa00982	hsa00982	Drug metabolism - cytochrome P450	32	-0.765487823082372	-2.16510341872443	1.6199553673852e-05	0.000666206644837164	0.000549932216822871	1251	tags=53%, list=10%, signal=48%	2326/2329/221/4259/4258/4129/2944/124/125/126/2953/653689/54578/54600/54576/54575/54577
hsa04940	hsa04940	Type I diabetes mellitus	20	-0.824462241696442	-2.08653179082023	1.53200395445078e-05	0.000666206644837164	0.000549932216822871	129	tags=25%, list=1%, signal=25%	942/3119/3120/5551/3002
hsa00830	hsa00830	Retinol metabolism	28	-0.761274490922939	-2.1141471918456	2.08745717804997e-05	0.000686773411578439	0.000566909423091464	564	tags=39%, list=4%, signal=38%	216/220/124/125/126/53630/54578/54600/54576/54575/54577
hsa00980	hsa00980	Metabolism of xenobiotics by cytochrome P450	34	-0.728171045494214	-2.08693130151657	1.98498308008987e-05	0.000686773411578439	0.000566909423091464	961	tags=44%, list=7%, signal=41%	221/4259/4258/2052/2944/124/125/126/2953/653689/54578/54600/54576/54575/54577
hsa01230	hsa01230	Biosynthesis of amino acids	61	-0.648099328553805	-2.0696719109118	2.56612369742013e-05	0.000767504269501112	0.000633550156875018	2023	tags=51%, list=15%, signal=43%	65263/435/3420/6120/729020/5211/50/445/48/113675/29968/5634/230/5214/6472/2597/1491/5213/5723/2023/5091/26227/3417/7167/5315/229/441531/5009/5832/383/1373
hsa00983	hsa00983	Drug metabolism - other enzymes	49	-0.64037915646305	-1.95895579795975	5.96492898028489e-05	0.00163538469542811	0.00134995761132763	2061	tags=39%, list=16%, signal=33%	3614/3704/7172/2948/1854/151531/54963/4259/4258/4833/2944/10201/2953/653689/54578/54600/54576/54575/54577
hsa05150	hsa05150	Staphylococcus aureus infection	43	-0.657574345821245	-1.96758095657992	9.43092319949122e-05	0.00238674902510201	0.00197018476556173	2040	tags=60%, list=16%, signal=51%	3426/718/715/717/3383/2215/2214/147183/2213/2212/721/720/5340/629/3684/728/6404/719/3683/3119/3120/3689/712/714/713/3866
hsa00040	hsa00040	Pentose and glucuronate interconversions	20	-0.788359155618173	-1.9951628559688	0.000111406003876746	0.0024435050183633	0.00201703501755793	1606	tags=60%, list=12%, signal=53%	7360/7358/27294/51084/55277/51181/6652/54578/54600/54576/54575/54577
hsa04145	hsa04145	Phagosome	118	-0.518982249316733	-1.83267595013244	0.000104593406517377	0.0024435050183633	0.00201703501755793	1965	tags=26%, list=15%, signal=23%	203068/718/715/7058/2215/2214/9902/10312/4842/533/2213/2212/1535/4360/155066/4689/1536/11151/7037/3684/4481/79861/22925/64581/1520/3119/3120/653361/3689/10382/4973
hsa04974	hsa04974	Protein digestion and absorption	65	-0.595262928561891	-1.93032464739978	0.000122695466671613	0.00252292553343504	0.00208259410534712	1234	tags=37%, list=9%, signal=34%	85301/6510/6546/1291/1285/1289/3769/1292/1303/1278/1293/1277/1286/1307/6550/1287/1308/1305/1281/1803/1288/7373/153201/1306
hsa04976	hsa04976	Bile secretion	53	-0.592797170188036	-1.84901783376996	0.000450470381059858	0.00871792678639372	0.00719636893581693	907	tags=25%, list=7%, signal=23%	1244/5243/112/760/6550/2052/54578/54600/54576/54575/54577/28234/10599
hsa04610	hsa04610	Complement and coagulation cascades	61	-0.594369823508626	-1.89808949679737	0.000500058412246431	0.00913995653494866	0.00754474095670054	2040	tags=52%, list=16%, signal=45%	3426/3827/718/5265/715/717/966/5055/3053/5328/7448/721/720/5340/629/4179/2155/733/5345/710/2/2165/3684/2162/728/2159/719/735/3689/712/714/713
hsa00310	hsa00310	Lysine degradation	55	-0.579319223644295	-1.82598139585184	0.00085492988352989	0.014251365411589	0.011764045036602	2685	tags=35%, list=20%, signal=28%	1892/55870/224/1962/84787/79813/6839/7799/501/2639/79709/5352/219/9869/38/55526/39/10919/10157
hsa00620	hsa00620	Pyruvate metabolism	37	-0.622885943878904	-1.81304778914315	0.000866344401920303	0.014251365411589	0.011764045036602	2553	tags=46%, list=19%, signal=37%	224/84532/2271/9380/128/31/55902/5106/501/219/5091/38/5315/124/125/126/39
hsa05322	hsa05322	Systemic lupus erythematosus	50	-0.571467755358671	-1.76141909749788	0.000948137994642587	0.0148541619160672	0.0122616342164304	1919	tags=40%, list=15%, signal=34%	718/715/8340/717/55506/2215/2214/2212/721/720/942/3015/733/8365/735/3119/3120/712/714/713
hsa03040	hsa03040	Spliceosome	118	0.441979541239389	1.6704394314453	0.0012436508869095	0.018598233717874	0.015352245398213	3307	tags=40%, list=25%, signal=30%	3178/2521/27316/6428/6430/6431/10285/4116/25949/1655/220988/9879/153527/6629/3305/55696/56949/9984/10569/10915/51691/5093/3192/3190/56259/8175/55660/11325/151903/22827/84321/10946/26121/57461/10189/9939/84950/6632/10594/22938/6627/51503/23450/6637/7307/988/6427
hsa00350	hsa00350	Tyrosine metabolism	22	-0.6937467094896	-1.80812090673408	0.00151033837294827	0.0207042218624993	0.0170906710623094	1227	tags=45%, list=9%, signal=41%	128/1644/221/8639/4129/4282/124/125/126/314
hsa04062	hsa04062	Chemokine signaling pathway	129	-0.465686856639017	-1.6663631170544	0.0014480020976278	0.0207042218624993	0.0170906710623094	1584	tags=24%, list=12%, signal=21%	7409/3551/6772/10451/2770/23533/5335/57580/7074/156/5331/5894/146850/7410/3702/112/1230/5881/1234/1524/5880/3055/7454/10235/729230/5473/5293/1794/2268/653361/3718
hsa05204	hsa05204	Chemical carcinogenesis - DNA adducts	26	-0.675224025258396	-1.83536897676769	0.00165339101116405	0.020921755487422	0.0172702380923208	891	tags=42%, list=7%, signal=40%	4259/4258/2052/2944/2953/653689/54578/54600/54576/54575/54577
hsa05133	hsa05133	Pertussis	58	-0.571820487211872	-1.81448453192924	0.00164532937210288	0.020921755487422	0.0172702380923208	1938	tags=33%, list=15%, signal=28%	808/718/715/717/2770/834/721/720/91860/51135/710/3684/3394/29108/10392/3689/712/714/713
hsa00500	hsa00500	Starch and sucrose metabolism	22	-0.685259314960299	-1.7860001020049	0.00193498492635554	0.0228762038165411	0.0188835724993364	2019	tags=50%, list=15%, signal=42%	5836/2992/2632/5834/7360/3101/5236/8972/5169/2997/2821
hsa05171	hsa05171	Coronavirus disease - COVID-19	163	-0.412003217832547	-1.51899904394816	0.00194691096310988	0.0228762038165411	0.0188835724993364	2026	tags=24%, list=15%, signal=20%	23586/23521/1636/718/715/59272/4736/717/3921/388524/7297/3551/4599/6772/5335/8829/2212/834/721/720/629/57506/6224/9641/1536/733/51135/6122/2165/2162/728/719/4939/735/5293/6164/712/714/713
hsa04080	hsa04080	Neuroactive ligand-receptor interaction	114	-0.456165309747239	-1.61007180433332	0.00249493036755724	0.0283045548595287	0.0233645021716795	1599	tags=28%, list=12%, signal=25%	1909/344838/5368/23566/706/2894/5031/5618/5340/5023/2691/1903/7067/3640/885/6915/135/1902/187/9170/2642/9127/728/1135/5617/2564/719/150/5027/256933/9934/2740
hsa00140	hsa00140	Steroid hormone biosynthesis	25	-0.684518987947305	-1.83694679016745	0.0028635928067089	0.0307602302434525	0.0253915834356447	234	tags=28%, list=2%, signal=28%	6715/54578/54600/54576/54575/54577/51478
hsa05146	hsa05146	Amoebiasis	72	-0.517903191603541	-1.716325515928	0.0028983803572858	0.0307602302434525	0.0253915834356447	1295	tags=28%, list=10%, signal=25%	3911/1285/3910/5331/10319/3908/1278/733/1277/9630/1286/2767/3684/1287/1281/735/1288/5293/3689/383
hsa04137	hsa04137	Mitophagy - animal	96	0.438223630685609	1.60020826101209	0.00327061637510404	0.0336260246065385	0.0277572047623962	3235	tags=39%, list=25%, signal=29%	64786/27342/6477/10370/5599/8878/3091/5868/22800/10651/2309/79671/11345/139341/7316/79594/4893/25820/6667/598/10133/7879/3845/25813/55626/11331/10075/192111/1459/3725/5601/29110/4286/1460/4976/23786/8887
hsa00860	hsa00860	Porphyrin metabolism	30	-0.632533315585755	-1.77690781600183	0.0046639579894066	0.046498247833781	0.0383828121616237	826	tags=27%, list=6%, signal=25%	2512/3162/1371/54578/54600/54576/54575/54577
hsa00410	hsa00410	beta-Alanine metabolism	23	-0.693849569565478	-1.82801272422723	0.00516356657420666	0.0499651000857057	0.0412445874967591	2685	tags=52%, list=20%, signal=42%	1892/224/1962/23417/35/8310/501/221/18/219/8639/314
