# Supplementary material for: Secondhand Smoke Exposure Timing Triggers Distinct Placental Responses in Mouse Pregnancy
Source: Cells. 2025 Nov 5;14(21):1735. doi: 10.3390/cells14211735 (PMC12610884; doi:10.3390/cells14211735)
Supplement: Supplementary file 1 [file cells-14-01735-s001.zip › SHS Supplementary Materials/SHS6_GSEA_KEGG.csv]

	ID	Description	setSize	enrichmentScore	NES	pvalue	p.adjust	qvalue	rank	leading_edge	core_enrichment
hsa04974	hsa04974	Protein digestion and absorption	64	-0.724720908538571	-2.30894862323861	2.13345879748639e-09	7.01907944373023e-07	6.08597193809276e-07	764	tags=38%, list=6%, signal=35%	1302/1295/1301/153201/2006/120103/85301/1284/1286/1282/1289/7373/1305/1291/1278/1292/1307/1277/1287/1288/1306/1293/1281/1308
hsa04512	hsa04512	ECM-receptor interaction	68	-0.640899343670047	-2.06205696765404	2.19273245018707e-06	0.000360704488055773	0.000312752891579313	967	tags=34%, list=7%, signal=31%	3694/3910/3909/158326/3161/3371/3912/1284/1286/375790/1282/7450/80144/3339/3911/7148/1291/1278/1292/1277/1287/1288/1293
hsa03050	hsa03050	Proteasome	44	0.640547902541797	2.07000885481381	1.24222190320546e-05	0.00136230335384865	0.00118120047638133	2067	tags=48%, list=16%, signal=40%	5684/5709/5718/5714/5713/5700/5707/5687/5706/5710/11047/5685/5702/5690/10197/5705/5717/5708/10213/5695/5720
hsa04510	hsa04510	Focal adhesion	174	-0.462590211871324	-1.69923758947121	0.000112919519000173	0.00928763043776426	0.00805294464448605	733	tags=14%, list=6%, signal=14%	3909/5881/673/2277/3371/3912/1284/1286/7422/1282/7450/5170/3911/2321/7148/91807/1291/1278/1292/3479/1277/1287/1288/4660/1293
hsa05144	hsa05144	Malaria	33	0.612049976370578	1.84419888424718	0.000620064187822075	0.0340001862989105	0.0294802447192601	921	tags=36%, list=7%, signal=34%	7057/7099/958/3040/3039/1378/7040/3553/7042/6403/6383/6347
hsa04926	hsa04926	Relaxin signaling pathway	108	-0.490644166197426	-1.70326701320512	0.000551270199506456	0.0340001862989105	0.0294802447192601	575	tags=19%, list=4%, signal=18%	10681/5291/6655/5594/408/4318/64764/2277/113/1284/1286/7422/1282/112/1278/1277/1287/1288/4842/1281
hsa03040	hsa03040	Spliceosome	118	0.417090927606056	1.59929960146384	0.000888022630631068	0.0382526347638028	0.0331673780866759	2619	tags=36%, list=20%, signal=29%	6428/10262/3178/8175/55696/3305/10946/199746/2521/27316/6430/1655/51503/153527/6628/57819/25949/6431/56949/9984/6632/10569/57461/220988/10084/4116/6627/7307/8896/9129/22938/10285/151903/10713/3304/3303/26121/9092/3192/9939/22827/6631
hsa04820	hsa04820	Cytoskeleton in muscle cells	180	-0.431968076050643	-1.5918180112812	0.00104642465919217	0.0382526347638028	0.0331673780866759	1632	tags=23%, list=12%, signal=20%	50509/3930/2273/127294/1824/752/477/8082/57731/1302/1301/4629/3694/1832/72/11155/2006/4811/85301/2200/1284/1286/375790/1282/3339/58/2023/1158/23353/1289/70/1291/1278/1292/2192/2201/1277/1287/1288/1293/1281
hsa04151	hsa04151	PI3K-Akt signaling pathway	268	-0.386539694276826	-1.49656352435753	0.00104038772777396	0.0382526347638028	0.0331673780866759	1815	tags=20%, list=14%, signal=18%	10018/2335/842/5979/5522/1945/3561/5519/10681/3915/5291/6655/9180/5594/7184/146850/9170/3716/3694/1975/1942/3910/3909/23566/3667/64764/2277/57121/4914/5617/3371/3912/1284/1286/7422/1282/7450/1944/5170/3911/4902/2321/3718/7148/2057/5106/1291/1278/1292/3479/1277/1287/1288/1293
hsa03420	hsa03420	Nucleotide excision repair	57	0.523795500255623	1.79094557978448	0.00119443434532313	0.0392968899611309	0.0340728113244808	2636	tags=37%, list=20%, signal=30%	5441/5435/2067/5439/3978/5440/5434/5887/2967/5111/5983/5886/54107/2966/728340/81488/404672/5437/4331/5985/7507
