# Supplementary material for: Secondhand Smoke Exposure Timing Triggers Distinct Placental Responses in Mouse Pregnancy
Source: Cells. 2025 Nov 5;14(21):1735. doi: 10.3390/cells14211735 (PMC12610884; doi:10.3390/cells14211735)
Supplement: Supplementary file 1 [file cells-14-01735-s001.zip › SHS Supplementary Materials/SHS4_GSEA_REACTOME.csv]

	ID	Description	setSize	enrichmentScore	NES	pvalue	p.adjust	qvalue	rank	leading_edge	core_enrichment
R-HSA-1650814	R-HSA-1650814	Collagen biosynthesis and modifying enzymes	50	-0.74063803448984	-2.25577999125065	1.93455113824503e-08	1.15675386992969e-05	1.05768351429056e-05	1511	tags=48%, list=12%, signal=43%	10536/85301/10491/79709/1291/1285/283208/5352/1289/1292/1303/1278/1293/1277/1286/1307/1287/1308/1305/1281/1288/5118/7373/1306
R-HSA-72203	R-HSA-72203	Processing of Capped Intron-Containing Pre-mRNA	270	0.460086794609315	1.89386123814272	1.74524814113997e-08	1.15675386992969e-05	1.05768351429056e-05	2777	tags=33%, list=21%, signal=26%	3178/5435/2521/27316/54883/55706/1660/3184/10283/6428/27336/6430/163859/2962/6431/10285/4116/26017/84271/10921/25949/10762/56001/728343/1655/22826/9688/11097/220988/10212/9879/57703/79171/153527/5430/9589/4928/6629/55696/2963/7536/23636/5439/56949/55094/1977/3181/9984/10569/143884/10915/51691/5093/26097/3192/53981/9883/3190/5094/79576/56259/8175/55234/55660/11325/151903/10284/22827/5440/9360/9584…
R-HSA-6798695	R-HSA-6798695	Neutrophil degranulation	397	-0.4462577230982	-1.79519492447376	2.849147462881e-08	1.15675386992969e-05	1.05768351429056e-05	1566	tags=22%, list=12%, signal=20%	1522/966/317/79888/10312/29952/10788/1938/230/847/5328/1992/5337/2207/23593/2212/2171/8635/5788/23601/5023/7276/1535/93100/4033/5284/221/23218/197/2934/116844/3101/2512/5236/326624/8972/567/23526/30/56954/338339/4048/1536/25797/175/51316/4860/10855/3417/3240/101/4282/10288/5315/3684/728/79895/3903/170482/353189/963/29108/5317/719/3683/8514/10875/6993/25840/5199/2821/5473/1520/7226/6036/6037/1794/…
R-HSA-72163	R-HSA-72163	mRNA Splicing - Major Pathway	195	0.47172771547987	1.88345709928013	6.60780770414833e-07	0.000160966195673053	0.000147180222126083	3312	tags=40%, list=25%, signal=30%	3178/5435/2521/27316/54883/1660/3184/10283/6428/27336/6430/163859/2962/6431/10285/4116/26017/10921/25949/1655/22826/220988/9879/57703/79171/153527/5430/6629/55696/2963/7536/5439/56949/55094/3181/10569/143884/10915/51691/5093/3192/3190/5094/79576/56259/8175/55234/55660/11325/151903/10284/22827/5440/9360/9584/10946/7737/26121/3185/57461/10250/10189/9939/23398/5438/84950/6632/10594/22938/6627/5441/5…
R-HSA-72172	R-HSA-72172	mRNA Splicing	202	0.468901501894708	1.86632200407433	6.14814614246651e-07	0.000160966195673053	0.000147180222126083	3312	tags=39%, list=25%, signal=30%	3178/5435/2521/27316/54883/1660/3184/10283/6428/27336/6430/163859/2962/6431/10285/4116/26017/10921/25949/1655/22826/220988/9879/57703/79171/153527/5430/6629/55696/2963/7536/5439/56949/55094/3181/10569/143884/10915/51691/5093/3192/3190/5094/79576/56259/8175/55234/55660/11325/151903/10284/22827/5440/9360/9584/10946/7737/26121/11066/3185/57461/10250/10189/9939/23398/5438/84950/6632/10594/22938/6627/…
R-HSA-8948216	R-HSA-8948216	Collagen chain trimerization	31	-0.76988314193163	-2.12235056220136	3.19776684176981e-06	0.000556411430467946	0.000508757491517662	1417	tags=58%, list=11%, signal=52%	85301/1291/1285/1289/1292/1303/1278/1293/1277/1286/1307/1287/1308/1305/1281/1288/7373/1306
R-HSA-1474290	R-HSA-1474290	Collagen formation	69	-0.649302528277234	-2.11328432983674	2.95710362779897e-06	0.000556411430467946	0.000508757491517662	1825	tags=42%, list=14%, signal=36%	3914/4016/4316/10536/85301/10491/79709/1291/1285/283208/5352/1289/1292/1303/1278/1293/4015/1277/1286/1307/1287/1308/1305/1281/1288/5118/1520/7373/1306
R-HSA-1442490	R-HSA-1442490	Collagen degradation	49	-0.6992499078293	-2.12889635761892	4.95953386896957e-06	0.000755089031550617	0.000690419320180237	1150	tags=39%, list=9%, signal=36%	1291/1285/1289/4321/1292/1303/1278/1293/4324/1277/1286/1307/1287/1308/1305/1281/1288/7373/1306
R-HSA-1474244	R-HSA-1474244	Extracellular matrix organization	250	-0.453215975462586	-1.74235683854906	6.67032458268196e-06	0.000902717260189625	0.00082540390742427	1702	tags=27%, list=13%, signal=24%	3679/3383/3913/3676/2200/4316/10536/4053/655/85301/3911/7448/7412/10491/54829/79709/4239/1291/1285/3910/283208/5340/2331/7276/375790/10319/3672/5352/9644/1289/4326/8038/4321/1292/3908/1303/22795/1278/11132/1293/4015/4324/1277/1404/9672/1286/6696/1307/2201/2/101/3684/10516/1287/1308/1305/4237/1281/3683/1288/5118/70/1520/7373/3689/1306/2202
R-HSA-198933	R-HSA-198933	Immunoregulatory interactions between a Lymphoid and a non-Lymphoid cell	55	-0.667900575808234	-2.08601649770763	9.58988050648501e-06	0.00116804744568987	0.00106800985009065	2542	tags=55%, list=19%, signal=44%	2209/5819/56654/975/54209/947/718/11314/100131439/3383/2214/3676/7412/2213/567/1278/29121/1277/6614/10859/11024/10288/11027/146722/3903/1308/1281/3683/3689/7305
R-HSA-162587	R-HSA-162587	HIV Life Cycle	143	0.473602223385238	1.80040967235297	1.92149537486629e-05	0.00212761942417013	0.00194539914507994	2726	tags=34%, list=21%, signal=27%	5435/55706/7520/11198/27243/6879/2962/10762/79720/3159/137492/54457/51616/9688/9150/11097/1025/5430/4928/51160/23327/7316/2963/2959/6875/23636/5439/2966/2957/6884/6883/9525/6749/9883/6882/8148/51497/6921/8178/5440/9972/83860/6827/92421/81929/89853/51271/5438
R-HSA-166658	R-HSA-166658	Complement cascade	33	-0.72761339483965	-2.0304576171004	2.3223956066453e-05	0.00235723154074498	0.00215534609809713	2194	tags=70%, list=17%, signal=58%	975/3426/718/715/717/966/7448/27202/721/720/629/1369/4179/733/710/728/719/735/5199/712/10584/714/713
R-HSA-162599	R-HSA-162599	Late Phase of HIV Life Cycle	131	0.487439811208364	1.83793487581842	3.63048122859625e-05	0.00340148164340787	0.00311016124684602	2726	tags=35%, list=21%, signal=28%	5435/55706/11198/27243/6879/2962/10762/79720/137492/54457/51616/9688/9150/11097/1025/5430/4928/51160/23327/7316/2963/2959/6875/23636/5439/2966/2957/6884/6883/9525/6749/9883/6882/8148/51497/6921/8178/5440/9972/83860/6827/92421/81929/89853/51271/5438
R-HSA-2022090	R-HSA-2022090	Assembly of collagen fibrils and other multimeric structures	48	-0.654828797408209	-1.98591130531176	6.29451511932655e-05	0.0054762281538141	0.00500721578665225	1825	tags=46%, list=14%, signal=40%	3914/4016/4316/85301/1291/1285/1289/1292/1303/1278/1293/4015/1277/1286/1287/1308/1281/1288/5118/1520/7373/1306
R-HSA-977606	R-HSA-977606	Regulation of Complement cascade	30	-0.722968970850689	-1.98032621507976	8.39564529717574e-05	0.0068172639813067	0.00623339840309609	2194	tags=73%, list=17%, signal=61%	975/3426/718/715/717/966/7448/27202/721/720/629/1369/4179/733/710/728/719/735/5199/712/714/713
R-HSA-674695	R-HSA-674695	RNA Polymerase II Pre-transcription Events	79	0.534022723211449	1.87251915156151	0.000110936999740348	0.00844507910523399	0.00772179906087422	2489	tags=39%, list=19%, signal=32%	5435/11198/6879/2962/54623/79577/54457/51616/9150/27125/1025/5430/2963/2959/6875/5439/2966/2957/6884/6883/23168/6749/6882/8148/51497/6921/8178/123169/5440/83860/6827
R-HSA-9725371	R-HSA-9725371	Nuclear events stimulated by ALK signaling in cancer	30	-0.710984491993413	-1.94749883435939	0.000132659411205139	0.0095046566381094	0.00869062891981656	242	tags=10%, list=2%, signal=10%	597/5551/3002
R-HSA-1222556	R-HSA-1222556	ROS and RNS production in phagocytes	29	-0.725843624895598	-1.98012963006789	0.000158464833432577	0.0107227870622711	0.00980443238430801	1642	tags=34%, list=13%, signal=30%	6556/10312/4842/533/1535/155066/4689/1536/5880/653361
R-HSA-109582	R-HSA-109582	Hemostasis	478	-0.362194254421897	-1.48107659149406	0.000209832293318796	0.013451354382226	0.0122993111540879	2164	tags=25%, list=17%, signal=22%	11004/2783/30846/5294/8165/3700/7043/1445/6694/2621/8527/5890/285/22953/3827/808/7424/25/8525/5265/7222/10112/50808/2993/2994/23657/4097/3676/90990/7409/23303/6414/5055/4842/708/1017/1062/10451/2770/3053/3835/3937/3832/23533/5335/5328/3635/2207/10019/213/55619/6546/857/2817/5340/5023/3672/5894/146850/7410/5271/197/5519/54863/51097/83706/23046/2155/489/972/6915/1278/1277/5552/9672/5345/9630/7157/9…
R-HSA-9748784	R-HSA-9748784	Drug ADME	61	-0.59057389731512	-1.88271594844541	0.000244191936579908	0.0148712889377164	0.0135976352053444	2266	tags=46%, list=17%, signal=38%	3290/3291/8714/3614/3704/7172/5446/6582/7409/10451/6581/213/7410/1244/2687/5243/100/4860/2944/124/167127/54578/54600/54576/54575/54577/28234/10599
R-HSA-6790901	R-HSA-6790901	rRNA modification in the nucleus and cytosol	57	0.574197506019559	1.88007045040592	0.000278488963024134	0.0161523598553998	0.0147689886155155	2757	tags=37%, list=21%, signal=29%	10171/10813/9724/55623/10607/51602/84135/27341/65083/9277/25926/55651/92856/25879/84916/134430/11103/57050/51202/8602/11056
R-HSA-1474228	R-HSA-1474228	Degradation of the extracellular matrix	100	-0.519460652082603	-1.80994065252005	0.000348723913513456	0.0193066239390632	0.0176531052869491	1295	tags=28%, list=10%, signal=25%	3911/1291/1285/5340/1289/4326/4321/1292/1303/1278/11132/1293/4324/1277/1286/6696/1307/2201/2/101/1287/1308/1305/1281/1288/1520/7373/1306
R-HSA-6803157	R-HSA-6803157	Antimicrobial peptides	16	-0.791851907208049	-1.8989232201584	0.000435841905965699	0.0217457665012129	0.0198833471249531	177	tags=31%, list=1%, signal=31%	6556/729230/6037/4069/4057
R-HSA-167172	R-HSA-167172	Transcription of the HIV genome	68	0.545186126777779	1.84773575369263	0.000446341676954288	0.0217457665012129	0.0198833471249531	2489	tags=38%, list=19%, signal=31%	5435/11198/6879/2962/54457/51616/9150/1025/5430/2963/2959/6875/5439/2966/2957/6884/6883/6749/6882/8148/51497/6921/8178/5440/83860/6827
R-HSA-202733	R-HSA-202733	Cell surface interactions at the vascular wall	98	-0.512824479433747	-1.78625644106946	0.000435692942605877	0.0217457665012129	0.0198833471249531	1753	tags=26%, list=13%, signal=22%	2993/2994/23657/3676/5335/3635/2207/857/2817/972/1278/1277/9672/4282/3684/6404/8832/3683/9123/962/3689/51744/55423/140885/4973
R-HSA-500792	R-HSA-500792	GPCR ligand binding	170	-0.445745693353631	-1.65681011087783	0.000471501602773825	0.0220880366222507	0.0201963034710408	1470	tags=23%, list=11%, signal=21%	5368/23566/80326/27202/5031/2691/50865/1903/3640/1230/885/6915/1234/135/1902/187/8477/1524/2642/7473/27198/51554/728/57007/1238/719/54361/338442/8843/150/7481/1240/2015/729230/79948/256933/5473/9934/2740
R-HSA-8957322	R-HSA-8957322	Metabolism of steroids	126	-0.469983321170267	-1.67966933339427	0.000514649479115732	0.0232164098356653	0.0212280369943253	2409	tags=34%, list=18%, signal=28%	3294/6713/50814/3290/3291/8029/8714/8720/11001/57678/3156/10498/1589/6720/31/2172/706/10005/26031/134429/213/6309/22937/2638/1718/114880/23600/3638/79071/3422/2194/80765/85441/39/4597/2224/6715/10858/7108/4047/51478/28234/10599
R-HSA-211859	R-HSA-211859	Biological oxidations	135	-0.469771638563946	-1.69552002654336	0.000559987985360777	0.0243594773631938	0.0222732063350264	1923	tags=33%, list=15%, signal=28%	1589/91703/128/2948/51000/8460/7360/7358/55902/116285/6820/50512/2326/4835/4259/219/2687/10380/64757/6916/23169/134147/4258/10861/8639/216/4129/2052/2944/124/125/126/314/84836/167127/2953/653689/10858/54578/54600/54576/54575/54577/64174
R-HSA-8939211	R-HSA-8939211	ESR-mediated signaling	160	0.416339684820809	1.6138558363363	0.000703182711658814	0.0295336738896702	0.027004258037569	3129	tags=36%, list=24%, signal=28%	3838/1956/5435/10274/2962/4609/3315/2625/200845/2354/8204/1655/2353/8337/723790/5451/1387/4435/1025/2309/5430/10728/2773/2963/4893/5439/8877/23189/2957/10735/685/55766/6667/1105/2289/10524/192670/9166/801/3845/55970/861/865/5440/57690/805/3480/10499/3725/5438/6722/51523/3020/5536/3727/8648/5290/5441
R-HSA-162906	R-HSA-162906	HIV Infection	206	0.385894930047915	1.54000961261543	0.000756153016900938	0.0306998124861781	0.0280705225221471	2726	tags=30%, list=21%, signal=24%	5435/5684/55706/7520/11198/27243/6879/2962/10762/79720/5709/3159/5718/137492/54457/51616/9688/9150/11097/1025/5430/4928/51160/23327/7316/2963/2959/6875/23636/5439/2966/2957/6884/5708/5701/6883/9525/5707/6749/9883/6882/5706/10213/375/8945/8148/51497/6921/9978/8178/5440/9972/83860/6827/6500/92421/81929/89853/51271/5700/5438
R-HSA-901042	R-HSA-901042	Calnexin/calreticulin cycle	26	0.669299280826719	1.86892004233033	0.000882713258762794	0.0343247155664276	0.031384970243955	3258	tags=62%, list=25%, signal=46%	10956/6400/2923/5589/7844/55757/7316/56886/10206/821/811/11236/9695/91445/80267/55741
R-HSA-532668	R-HSA-532668	N-glycan trimming in the ER and Calnexin/Calreticulin cycle	35	0.596659589196641	1.77866741632811	0.000901798766934058	0.0343247155664276	0.031384970243955	3258	tags=57%, list=25%, signal=43%	10956/6400/5887/2923/5589/7844/55757/7316/51035/56886/10206/821/811/11236/5700/9695/91445/7841/80267/55741
R-HSA-70263	R-HSA-70263	Gluconeogenesis	18	-0.766857076222975	-1.90051358638521	0.000970837430978413	0.0358327269979305	0.0327638278141997	1554	tags=61%, list=12%, signal=54%	219855/230/2542/5106/8789/2597/2023/5091/7167/229/2821
R-HSA-9018519	R-HSA-9018519	Estrogen-dependent gene expression	100	0.466384143042014	1.70024731219104	0.00108905311932591	0.0378990485525418	0.0346531789547915	2296	tags=34%, list=18%, signal=28%	3838/5435/10274/2962/4609/2625/200845/2354/8204/1655/2353/8337/723790/5451/1387/4435/1025/5430/10728/2963/5439/23189/2957/10735/55766/6667/1105/10524/192670/9166/861/865/5440/57690
R-HSA-72202	R-HSA-72202	Transport of Mature Transcript to Cytoplasm	80	0.480655717884175	1.69743125418241	0.0010706523787904	0.0378990485525418	0.0346531789547915	2711	tags=34%, list=21%, signal=27%	55706/6428/6430/6431/4116/84271/10921/10762/56001/728343/9688/11097/10212/4928/23636/1977/9984/10569/26097/53981/9883/84321/9972/10250/10189/81929/9939
R-HSA-191273	R-HSA-191273	Cholesterol biosynthesis	26	-0.686575253011951	-1.81598173536346	0.00121599079729091	0.0411410219750092	0.0376174930857832	2860	tags=62%, list=22%, signal=48%	1717/4598/1595/6713/50814/3156/6720/6309/1718/3422/39/4597/2224/7108/4047/51478
R-HSA-2173782	R-HSA-2173782	Binding and Uptake of Ligands by Scavenger Receptors	36	-0.620216854831908	-1.77575256230499	0.00143795033857731	0.0442084174200303	0.0404221809959312	2037	tags=47%, list=16%, signal=40%	3040/3039/10808/259/213/3263/23166/2512/9332/1278/348/1277/3240/3250/286133/4481/1281
R-HSA-167161	R-HSA-167161	HIV Transcription Initiation	46	0.563479488962262	1.76643701117704	0.00156072409610944	0.0442084174200303	0.0404221809959312	2451	tags=39%, list=19%, signal=32%	5435/6879/2962/54457/51616/5430/2963/2959/6875/5439/2966/2957/6884/6883/6882/8148/5440/83860
R-HSA-167162	R-HSA-167162	RNA Polymerase II HIV Promoter Escape	46	0.563479488962262	1.76643701117704	0.00156072409610944	0.0442084174200303	0.0404221809959312	2451	tags=39%, list=19%, signal=32%	5435/6879/2962/54457/51616/5430/2963/2959/6875/5439/2966/2957/6884/6883/6882/8148/5440/83860
R-HSA-73776	R-HSA-73776	RNA Polymerase II Promoter Escape	46	0.563479488962262	1.76643701117704	0.00156072409610944	0.0442084174200303	0.0404221809959312	2451	tags=39%, list=19%, signal=32%	5435/6879/2962/54457/51616/5430/2963/2959/6875/5439/2966/2957/6884/6883/6882/8148/5440/83860
R-HSA-73779	R-HSA-73779	RNA Polymerase II Transcription Pre-Initiation And Promoter Opening	46	0.563479488962262	1.76643701117704	0.00156072409610944	0.0442084174200303	0.0404221809959312	2451	tags=39%, list=19%, signal=32%	5435/6879/2962/54457/51616/5430/2963/2959/6875/5439/2966/2957/6884/6883/6882/8148/5440/83860
R-HSA-75953	R-HSA-75953	RNA Polymerase II Transcription Initiation	46	0.563479488962262	1.76643701117704	0.00156072409610944	0.0442084174200303	0.0404221809959312	2451	tags=39%, list=19%, signal=32%	5435/6879/2962/54457/51616/5430/2963/2959/6875/5439/2966/2957/6884/6883/6882/8148/5440/83860
R-HSA-76042	R-HSA-76042	RNA Polymerase II Transcription Initiation And Promoter Clearance	46	0.563479488962262	1.76643701117704	0.00156072409610944	0.0442084174200303	0.0404221809959312	2451	tags=39%, list=19%, signal=32%	5435/6879/2962/54457/51616/5430/2963/2959/6875/5439/2966/2957/6884/6883/6882/8148/5440/83860
