# Supplementary material for: Secondhand Smoke Exposure Timing Triggers Distinct Placental Responses in Mouse Pregnancy
Source: Cells. 2025 Nov 5;14(21):1735. doi: 10.3390/cells14211735 (PMC12610884; doi:10.3390/cells14211735)
Supplement: Supplementary file 1 [file cells-14-01735-s001.zip › SHS Supplementary Materials/SHS6_GSEA_REACTOME.csv]

	ID	Description	setSize	enrichmentScore	NES	pvalue	p.adjust	qvalue	rank	leading_edge	core_enrichment
R-HSA-1474290	R-HSA-1474290	Collagen formation	69	-0.79362269396358	-2.56541148646602	1e-10	2.03166666666667e-08	1.66315789473684e-08	1173	tags=52%, list=9%, signal=48%	1302/9508/1295/1301/5034/5351/4318/3909/871/10491/4015/85301/1284/1286/1282/4016/5033/1289/283208/7373/4017/5118/64175/1305/1291/1278/1292/79709/1307/1277/1287/1288/1306/1293/1281/1308
R-HSA-1650814	R-HSA-1650814	Collagen biosynthesis and modifying enzymes	50	-0.821539673147479	-2.51820311778051	1e-10	2.03166666666667e-08	1.66315789473684e-08	1173	tags=62%, list=9%, signal=57%	1302/9508/1295/1301/5034/5351/871/10491/85301/1284/1286/1282/5033/1289/283208/7373/5118/64175/1305/1291/1278/1292/79709/1307/1277/1287/1288/1306/1293/1281/1308
R-HSA-2022090	R-HSA-2022090	Assembly of collagen fibrils and other multimeric structures	47	-0.829265527307269	-2.49217283898109	1e-10	2.03166666666667e-08	1.66315789473684e-08	1173	tags=53%, list=9%, signal=49%	1302/1295/1301/4318/3909/4015/85301/1284/1286/1282/4016/1289/7373/4017/5118/1291/1278/1292/1277/1287/1288/1306/1293/1281/1308
R-HSA-1442490	R-HSA-1442490	Collagen degradation	48	-0.813658310166345	-2.4640853089791	1e-10	2.03166666666667e-08	1.66315789473684e-08	1173	tags=50%, list=9%, signal=46%	1302/164656/1295/1301/4321/4318/1284/1286/1282/4324/1289/7373/1305/1291/1278/1292/1307/1277/1287/1288/1306/1293/1281/1308
R-HSA-8948216	R-HSA-8948216	Collagen chain trimerization	30	-0.881976182846878	-2.42809660691515	1e-10	2.03166666666667e-08	1.66315789473684e-08	483	tags=60%, list=4%, signal=58%	85301/1284/1286/1282/1289/7373/1305/1291/1278/1292/1307/1277/1287/1288/1306/1293/1281/1308
R-HSA-1474244	R-HSA-1474244	Extracellular matrix organization	252	-0.55362557667909	-2.11851674100063	1e-10	2.03166666666667e-08	1.66315789473684e-08	1173	tags=31%, list=9%, signal=28%	1302/164656/9508/1295/56999/3689/1301/4321/5034/5351/3694/11095/3910/72/4318/8200/3909/2006/823/7043/5802/827/871/10491/4811/4015/101/85301/3371/2200/3912/1284/1286/375790/1282/7450/11117/4052/8425/4237/2/3684/4016/10516/3339/3911/58/5033/4324/1289/283208/7373/4017/5118/7148/1404/54829/64175/2202/1305/70/1291/1278/9644/1292/2192/79709/2201/1307/4239/1277/1287/1288/1306/1293/1281/1308
R-HSA-3000178	R-HSA-3000178	ECM proteoglycans	61	-0.745573129023718	-2.35193792808645	4.1742964018824e-10	7.26923901984949e-08	5.95072629922483e-08	967	tags=41%, list=7%, signal=38%	3694/3910/3909/7043/5802/3371/3912/1284/1286/375790/1282/3339/3911/1289/7148/1404/54829/1291/1278/1292/1277/1287/1288/1293/1281
R-HSA-1474228	R-HSA-1474228	Degradation of the extracellular matrix	102	-0.652398694669486	-2.22653866500836	2.15159299716678e-09	3.27848982943288e-07	2.68382915962382e-07	1173	tags=37%, list=9%, signal=34%	1302/164656/1295/56999/1301/4321/11095/4318/3909/2006/823/827/4811/101/2200/3912/1284/1286/1282/2/3339/3911/4324/1289/7373/1305/1291/1278/1292/2201/1307/1277/1287/1288/1306/1293/1281/1308
R-HSA-2243919	R-HSA-2243919	Crosslinking of collagen fibrils	16	-0.924272695453162	-2.22721983720762	1.32406639074225e-08	1.79337436701645e-06	1.46808764727913e-06	524	tags=69%, list=4%, signal=66%	4015/1284/1286/1282/4016/4017/5118/1278/1277/1287/1288
R-HSA-72312	R-HSA-72312	rRNA processing	170	0.491308842785797	1.9928406663128	5.52804664556156e-08	6.73868886093954e-06	5.51640865262353e-06	3171	tags=42%, list=24%, signal=32%	6157/4691/117246/6234/6207/10813/9724/6158/79897/9277/27341/6232/6231/55651/5822/84128/9790/51013/6228/9188/84916/8568/51602/10171/6167/79050/57647/92856/5394/79159/1454/11224/2091/60528/25926/23481/51202/55781/81875/130916/27043/10799/56902/6133/11340/6209/6136/6138/134430/81887/8602/10528/51118/114049/54433/57050/57418/705/6154/9349/5393/10200/6132/10885/6194/28987/4839/23246/6159/7311/6156
R-HSA-6791226	R-HSA-6791226	Major pathway of rRNA processing in the nucleolus and cytosol	151	0.501341663295013	2.00184247091973	8.65185364916347e-08	9.58782690757297e-06	7.84876292766217e-06	3171	tags=44%, list=24%, signal=34%	6157/4691/117246/6234/6207/10813/9724/6158/79897/9277/27341/6232/6231/5822/84128/9790/51013/6228/9188/84916/8568/51602/10171/6167/79050/57647/92856/5394/79159/1454/11224/2091/25926/23481/51202/55781/81875/27043/10799/56902/6133/11340/6209/6136/6138/134430/81887/8602/10528/51118/114049/57050/57418/705/6154/9349/5393/10200/6132/10885/6194/28987/23246/6159/7311/6156
R-HSA-8868773	R-HSA-8868773	rRNA processing in the nucleus and cytosol	161	0.494811412751873	1.99070468686163	1.16509290189421e-07	1.1835402061742e-05	9.68866728943605e-06	3171	tags=43%, list=24%, signal=33%	6157/4691/117246/6234/6207/10813/9724/6158/79897/9277/27341/6232/6231/55651/5822/84128/9790/51013/6228/9188/84916/8568/51602/10171/6167/79050/57647/92856/5394/79159/1454/11224/2091/25926/23481/51202/55781/81875/27043/10799/56902/6133/11340/6209/6136/6138/134430/81887/8602/10528/51118/114049/54433/57050/57418/705/6154/9349/5393/10200/6132/10885/6194/28987/4839/23246/6159/7311/6156
R-HSA-72172	R-HSA-72172	mRNA Splicing	202	0.446930099559209	1.85227481320487	4.80860105853933e-07	4.50898822335341e-05	3.69113668299213e-05	2619	tags=34%, list=20%, signal=27%	54883/2962/26017/5441/6428/5435/10262/3178/22826/8175/55696/5439/10946/199746/51428/2521/27316/6430/1655/10283/51503/163859/153527/5440/5434/79171/6628/57819/25949/2963/6431/59286/56949/4236/9130/55954/11066/4904/6632/10569/57794/7536/57461/220988/10084/4116/6627/7307/8896/84811/9129/10179/5437/22938/10285/53938/55702/9360/151903/10713/55094/26121/9092/3192/10284/9939/22827/6631
R-HSA-216083	R-HSA-216083	Integrin cell surface interactions	71	-0.651675488894194	-2.1130288251538	5.53842383814661e-07	4.8223847562148e-05	3.94768857034811e-05	464	tags=28%, list=4%, signal=27%	3371/2200/1284/1286/375790/1282/7450/3684/3339/1289/1305/1291/1278/1292/1307/1277/1287/1288/1293/1281
R-HSA-375165	R-HSA-375165	NCAM signaling for neurite out-growth	47	-0.714604506673627	-2.14758468005823	6.19969870625883e-07	5.03828848195301e-05	4.12443113932166e-05	1760	tags=40%, list=13%, signal=35%	4684/51332/50509/2675/5594/57731/784/775/1284/1286/375790/1282/4902/1289/1291/1292/1287/1293/1281
R-HSA-72163	R-HSA-72163	mRNA Splicing - Major Pathway	195	0.448314408923103	1.8542167728303	1.56924463719376e-06	0.000119556825796199	9.78713102670844e-05	2619	tags=34%, list=20%, signal=28%	54883/2962/26017/5441/6428/5435/10262/3178/22826/8175/55696/5439/10946/199746/51428/2521/27316/6430/1655/10283/51503/163859/153527/5440/5434/79171/6628/57819/25949/2963/6431/59286/56949/4236/9130/4904/6632/10569/57794/7536/57461/220988/10084/4116/6627/7307/8896/84811/9129/10179/5437/22938/10285/53938/55702/9360/151903/10713/55094/26121/9092/3192/10284/9939/22827/6631
R-HSA-419037	R-HSA-419037	NCAM1 interactions	26	-0.800503124817421	-2.13534433892699	5.28536714182965e-06	0.000378991914464138	0.000310249414888824	643	tags=50%, list=5%, signal=48%	784/775/1284/1286/375790/1282/4902/1289/1291/1292/1287/1293/1281
R-HSA-5658442	R-HSA-5658442	Regulation of RAS by GAPs	54	0.618294886516413	2.08930463126163	7.324275097681e-06	0.000469910070740691	0.000384676609008398	2062	tags=43%, list=16%, signal=36%	5684/5709/5718/5714/5713/5700/5707/7316/5687/5706/3265/10156/11047/5685/5702/5690/5705/5717/8452/5708/161742/10213/5695
R-HSA-5689603	R-HSA-5689603	UCH proteinases	74	0.574186661021295	2.07709572504725	7.17265919759577e-06	0.000469910070740691	0.000384676609008398	2509	tags=43%, list=19%, signal=35%	5684/7345/125476/5709/5718/5714/7040/60/29844/5713/5700/5707/7316/5687/51377/5706/11047/5685/283899/5702/5690/5705/5717/7048/5708/10213/4092/5695/54617/8607/5704/83444
R-HSA-186797	R-HSA-186797	Signaling by PDGF	52	-0.659920479928477	-2.01926955410129	1.22717156560759e-05	0.000747961069237825	0.000612294023261049	455	tags=19%, list=3%, signal=19%	1284/1286/1282/6778/1289/1291/1292/1287/1293/1281
R-HSA-180585	R-HSA-180585	Vif-mediated degradation of APOBEC3G	40	0.666560035393116	2.13435313782274	1.32370126987835e-05	0.000768377070467482	0.00062900691922039	2062	tags=50%, list=16%, signal=42%	5684/5709/5718/5714/5713/5700/5707/7316/5687/5706/11047/5685/5702/5690/5705/5717/5708/6921/10213/5695
R-HSA-75815	R-HSA-75815	Ubiquitin-dependent degradation of Cyclin D	39	0.673874740839672	2.14736578476351	1.99995606868538e-05	0.00105997671640325	0.000867715493415899	2062	tags=51%, list=16%, signal=43%	5684/5709/5718/5714/5713/5700/5707/595/7316/5687/5706/11047/5685/5702/5690/5705/5717/5708/10213/5695
R-HSA-4608870	R-HSA-4608870	Asymmetric localization of PCP proteins	51	0.620953004391727	2.07602349959003	1.93062183410209e-05	0.00105997671640325	0.000867715493415899	1315	tags=33%, list=10%, signal=30%	5684/7474/5709/5718/5714/5713/5700/5707/7316/5687/5706/11047/5685/5702/5690/5705/5717
R-HSA-350562	R-HSA-350562	Regulation of ornithine decarboxylase (ODC)	37	0.682736692610847	2.13907019585994	2.31191531365828e-05	0.00117426031972893	0.000961270051468442	2062	tags=51%, list=16%, signal=43%	5684/51582/5709/5718/5714/5713/5700/5707/5687/5706/11047/5685/5702/5690/5705/5717/5708/10213/5695
R-HSA-72203	R-HSA-72203	Processing of Capped Intron-Containing Pre-mRNA	270	0.379592458363078	1.62040371486669	2.88018998047453e-05	0.00140438063447938	0.00114965056904836	3363	tags=39%, list=26%, signal=29%	54883/2962/26017/5441/6428/5435/10262/3178/84271/22826/8175/56001/728343/55696/5439/10946/199746/51428/2521/27316/57721/6430/1655/9688/10283/51503/163859/10762/153527/5440/5434/79171/6628/57819/348995/25949/2963/6431/59286/56949/4236/9130/55954/11066/9984/4904/6632/10569/2733/57794/7536/57461/220988/29107/10084/4116/6627/7307/10212/8896/84811/9129/10179/8480/5437/22938/10285/53938/80145/55702/936…
R-HSA-180534	R-HSA-180534	Vpu mediated degradation of CD4	38	0.657932251450821	2.09406259050131	4.04011781932513e-05	0.00177274371086878	0.00145119903104668	2062	tags=50%, list=16%, signal=42%	5684/5709/5718/5714/5713/5700/5707/7316/5687/5706/11047/5685/5702/5690/5705/5717/5708/10213/5695
R-HSA-8941858	R-HSA-8941858	Regulation of RUNX3 expression and activity	44	0.639269821545454	2.08689375303841	4.0719297706584e-05	0.00177274371086878	0.00145119903104668	1315	tags=39%, list=10%, signal=35%	5684/5709/5718/5714/7040/5713/5700/5707/7316/5687/5706/11047/5685/5702/5690/5705/5717
R-HSA-1168372	R-HSA-1168372	Downstream signaling events of B Cell Receptor (BCR)	66	0.568331913152739	2.00038548817012	3.99876793751316e-05	0.00177274371086878	0.00145119903104668	1315	tags=30%, list=10%, signal=27%	5684/5709/5718/5714/5713/2280/5700/5707/7316/5687/5970/5706/4794/3265/11047/5685/5702/5690/5705/5717
R-HSA-349425	R-HSA-349425	Autodegradation of the E3 ubiquitin ligase COP1	39	0.661502483822118	2.10794041415726	4.31467750693939e-05	0.00181365237274452	0.00148468757770546	2062	tags=49%, list=16%, signal=41%	5684/5709/5718/5714/5713/5700/5707/7316/5687/5706/11047/5685/5702/5690/5705/5717/5708/10213/5695
R-HSA-211733	R-HSA-211733	Regulation of activated PAK-2p34 by proteasome mediated degradation	37	0.669764285118997	2.09842657653394	5.01253550816777e-05	0.0019322792994488	0.00158179765629935	2062	tags=51%, list=16%, signal=43%	5684/5709/5718/5714/5713/5700/5707/7316/5687/5706/11047/5685/5702/5690/5705/5717/5708/10213/5695
R-HSA-4641258	R-HSA-4641258	Degradation of DVL	43	0.641002080767116	2.08113740980154	4.86618674452151e-05	0.0019322792994488	0.00158179765629935	2062	tags=49%, list=16%, signal=41%	5684/5709/5718/5714/5713/5700/5707/7316/5687/5706/11047/5685/5702/5690/59349/5705/5717/8452/5708/10213/5695
R-HSA-5678895	R-HSA-5678895	Defective CFTR causes cystic fibrosis	47	0.624878993407785	2.0762878194509	5.07243130290086e-05	0.0019322792994488	0.00158179765629935	1315	tags=36%, list=10%, signal=33%	5684/5709/5718/5714/27248/5713/5700/5707/7316/5687/5706/11047/5685/5702/5690/5705/5717
R-HSA-9604323	R-HSA-9604323	Negative regulation of NOTCH4 signaling	43	0.638281838825273	2.07230561745836	5.30523325698828e-05	0.00195972101220264	0.00160426192268737	2062	tags=47%, list=16%, signal=39%	5684/5709/5718/5714/5713/5700/5707/7316/5687/5706/11047/5685/5702/5690/5705/5717/7534/5708/10213/5695
R-HSA-8854050	R-HSA-8854050	FBXL7 down-regulates AURKA during mitotic entry and in early mitosis	42	0.635859834695857	2.04381909570377	7.32638904059928e-05	0.00252552682147803	0.00206744046177728	2062	tags=45%, list=16%, signal=38%	5684/5709/5718/5714/5713/5700/5707/7316/5687/5706/11047/5685/5702/5690/5705/5717/5708/10213/5695
R-HSA-5387390	R-HSA-5387390	Hh mutants abrogate ligand secretion	45	0.6215683262953	2.04337322409352	7.76207785207259e-05	0.00252552682147803	0.00206744046177728	1315	tags=38%, list=10%, signal=34%	5684/5709/5718/5714/27248/5713/5700/5707/7316/5687/5706/11047/5685/5702/5690/5705/5717
R-HSA-5362768	R-HSA-5362768	Hh mutants are degraded by ERAD	42	0.632306911647719	2.0323990757951	8.08002838700929e-05	0.00252552682147803	0.00206744046177728	1315	tags=40%, list=10%, signal=37%	5684/5709/5718/5714/27248/5713/5700/5707/7316/5687/5706/11047/5685/5702/5690/5705/5717
R-HSA-8874081	R-HSA-8874081	MET activates PTK2 signaling	27	-0.742890883873137	-2.01000173860024	7.36737806931897e-05	0.00252552682147803	0.00206744046177728	2086	tags=63%, list=16%, signal=53%	284217/3908/10319/2335/50509/3915/1302/1301/3910/3909/85301/3912/3911/1289/1278/1277/1281
R-HSA-195253	R-HSA-195253	Degradation of beta-catenin by the destruction complex	70	0.536838056628486	1.9220373972619	7.99346770674142e-05	0.00252552682147803	0.00206744046177728	2062	tags=34%, list=16%, signal=29%	5684/5709/5526/5718/5714/10023/5713/5700/5707/7316/5687/5706/11047/5685/5528/5702/5690/83439/5705/5717/54764/5708/10213/5695
R-HSA-5696398	R-HSA-5696398	Nucleotide Excision Repair	106	0.483960910366095	1.82553226428545	7.93371758050608e-05	0.00252552682147803	0.00206744046177728	2509	tags=35%, list=19%, signal=28%	125476/5441/5435/2067/60/29844/5439/7316/3978/7334/10987/5440/5434/283899/5887/2967/5111/5983/10920/51138/5886/56949/54107/2966/10980/57461/6613/7341/404672/5437/7329/54617/4331/9318/8607/5985/83444
R-HSA-5610780	R-HSA-5610780	Degradation of GLI1 by the proteasome	45	0.621043232188304	2.04164700479796	8.35345701437839e-05	0.00254571602513181	0.00208396769727124	1315	tags=38%, list=10%, signal=34%	5684/5709/5718/5714/5713/5700/5707/7316/5687/5706/11047/5685/5702/8650/5690/5705/5717
R-HSA-9762114	R-HSA-9762114	GSK3B and BTRC:CUL1-mediated-degradation of NFE2L2	42	0.630922908249555	2.02795052845913	8.83515018316391e-05	0.00262684099348215	0.00215037801633874	2062	tags=45%, list=16%, signal=38%	5684/5709/5718/5714/5713/5700/5707/7316/5687/5706/11047/5685/5702/5690/5705/5717/5708/10213/5695
R-HSA-351202	R-HSA-351202	Metabolism of polyamines	44	0.622664682191401	2.03268634261736	9.21627439731031e-05	0.00267491392626697	0.00218973136056395	2062	tags=48%, list=16%, signal=40%	5684/51582/5709/5718/5714/5713/5700/5707/5687/5706/11047/5685/5702/5690/5705/5717/6611/5708/6303/10213/5695
R-HSA-174084	R-HSA-174084	Autodegradation of Cdh1 by Cdh1:APC/C	52	0.576559846683723	1.946067066862	0.000109201433633594	0.0030957336651012	0.00253422176461805	1315	tags=35%, list=10%, signal=31%	5684/5709/5718/5714/5713/5700/5707/7316/5687/7324/5706/11047/10393/5685/5702/5690/5705/5717
R-HSA-1169091	R-HSA-1169091	Activation of NF-kappaB in B cells	50	0.597088943542133	1.97963029111941	0.000123233371711707	0.00341412454810389	0.00279486211441862	1315	tags=36%, list=10%, signal=33%	5684/5709/5718/5714/5713/5700/5707/7316/5687/5970/5706/4794/11047/5685/5702/5690/5705/5717
R-HSA-9907900	R-HSA-9907900	Proteasome assembly	50	0.59607859620401	1.9762805151493	0.000130887522854416	0.00354559756354518	0.00290248822610494	2067	tags=42%, list=16%, signal=36%	5684/5709/5718/5714/5713/5700/5707/5687/5706/5710/11047/5685/5702/5690/10197/5705/5717/5708/10213/5695/5720
R-HSA-3000171	R-HSA-3000171	Non-integrin membrane-ECM interactions	71	-0.572254342234066	-1.85550928501522	0.000134815551100526	0.00357261210416394	0.00292460280190615	1239	tags=31%, list=9%, signal=28%	8082/1302/1301/3910/72/3909/3371/3912/1284/1286/375790/1282/3339/3911/58/1289/70/1278/1277/1287/1288/1281
R-HSA-69601	R-HSA-69601	Ubiquitin Mediated Degradation of Phosphorylated Cdc25A	39	0.635893928174452	2.02633632238422	0.000150461127301116	0.00366824228360122	0.00300288734066228	2062	tags=49%, list=16%, signal=41%	5684/5709/5718/5714/5713/5700/5707/7316/5687/5706/11047/5685/5702/5690/5705/5717/5708/10213/5695
R-HSA-69610	R-HSA-69610	p53-Independent DNA Damage Response	39	0.635893928174452	2.02633632238422	0.000150461127301116	0.00366824228360122	0.00300288734066228	2062	tags=49%, list=16%, signal=41%	5684/5709/5718/5714/5713/5700/5707/7316/5687/5706/11047/5685/5702/5690/5705/5717/5708/10213/5695
R-HSA-69613	R-HSA-69613	p53-Independent G1/S DNA damage checkpoint	39	0.635893928174452	2.02633632238422	0.000150461127301116	0.00366824228360122	0.00300288734066228	2062	tags=49%, list=16%, signal=41%	5684/5709/5718/5714/5713/5700/5707/7316/5687/5706/11047/5685/5702/5690/5705/5717/5708/10213/5695
R-HSA-5610785	R-HSA-5610785	GLI3 is processed to GLI3R by the proteasome	46	0.604332386711918	1.98658786596208	0.000150167424061406	0.00366824228360122	0.00300288734066228	2062	tags=41%, list=16%, signal=35%	5684/5709/5718/5714/5713/5700/5707/7316/5687/5706/11047/5685/5702/5690/5705/5717/5708/10213/5695
R-HSA-169911	R-HSA-169911	Regulation of Apoptosis	40	0.62579317055615	2.0038159299737	0.000156419792847306	0.00373873975452678	0.0030605978043188	2062	tags=48%, list=16%, signal=40%	5684/5709/5718/5714/5713/5700/5707/7316/5687/5706/11047/5685/5702/5690/5705/5717/5708/10213/5695
R-HSA-5655253	R-HSA-5655253	Signaling by FGFR2 in disease	29	0.679698993016711	1.9990405619847	0.000161114014621861	0.00374523504289152	0.00306591496106486	1296	tags=34%, list=10%, signal=31%	2962/5441/2247/5435/5439/10818/5440/3265/5434/2963
R-HSA-1234176	R-HSA-1234176	Oxygen-dependent proline hydroxylation of Hypoxia-inducible Factor Alpha	51	0.581958597236171	1.94565404323026	0.000162836306212675	0.00374523504289152	0.00306591496106486	2062	tags=41%, list=16%, signal=35%	5684/5709/5718/5714/5713/5700/5707/7316/5687/5706/11047/5685/5702/5690/8994/5705/5717/5708/6921/10213/5695
R-HSA-187577	R-HSA-187577	SCF(Skp2)-mediated degradation of p27/p21	49	0.58964755851689	1.96249936589378	0.000176808658210948	0.00391872280652991	0.00320793508103308	1315	tags=37%, list=10%, signal=33%	5684/5709/5718/5714/1026/5713/5700/5707/595/7316/5687/5706/11047/5685/5702/5690/5705/5717
R-HSA-9013694	R-HSA-9013694	Signaling by NOTCH4	70	0.522317833638239	1.87005074829161	0.000175959208381057	0.00391872280652991	0.00320793508103308	2293	tags=34%, list=17%, signal=28%	5684/5709/5718/5714/5713/5663/5700/5707/7316/5687/5706/11047/5685/5702/5690/5705/5717/7534/3516/5708/10213/5695/22938/55851
R-HSA-6790901	R-HSA-6790901	rRNA modification in the nucleus and cytosol	57	0.559155251941298	1.90406622680869	0.000181587270595027	0.0039527657652739	0.00323580324293395	3016	tags=49%, list=23%, signal=38%	10813/9724/9277/27341/55651/5822/84128/9790/84916/51602/10171/79050/57647/92856/2091/25926/51202/56902/134430/8602/10528/51118/114049/54433/57050/10885/6194/4839
R-HSA-5607761	R-HSA-5607761	Dectin-1 mediated noncanonical NF-kB signaling	47	0.597343139619403	1.98479433283646	0.000199009596149131	0.00424919981804252	0.00347846934718216	1315	tags=36%, list=10%, signal=33%	5684/5709/5718/5714/5713/5700/5707/7316/5687/5970/5706/11047/5685/5702/5690/5705/5717
R-HSA-174154	R-HSA-174154	APC/C:Cdc20 mediated degradation of Securin	53	0.576919433897452	1.95120497510032	0.000202176857626305	0.00424919981804252	0.00347846934718216	1315	tags=34%, list=10%, signal=31%	5684/5709/5718/5714/5713/5700/5707/7316/5687/7324/5706/11047/10393/5685/5702/5690/5705/5717
R-HSA-5673001	R-HSA-5673001	RAF/MAP kinase cascade	216	0.377619325137581	1.5897845538577	0.000211972875806675	0.00437957517980232	0.00358519690035197	1326	tags=19%, list=10%, signal=18%	1439/5684/1847/3084/2247/5709/5526/5718/5714/1839/60/5713/685/11221/5700/1850/10256/8682/5707/818/5774/7316/5687/5154/10818/5706/402/10048/3265/10156/11047/5685/5528/1843/5702/5690/3690/6709/2339/5705/5717/8452
R-HSA-1839126	R-HSA-1839126	FGFR2 mutant receptor activation	19	0.753300620111555	2.00101930828352	0.00026320489596038	0.00451896856585498	0.00369930676605545	1296	tags=42%, list=10%, signal=38%	2962/5441/2247/5435/5439/5440/5434/2963
R-HSA-8851708	R-HSA-8851708	Signaling by FGFR2 IIIa TM	19	0.753300620111555	2.00101930828352	0.00026320489596038	0.00451896856585498	0.00369930676605545	1296	tags=42%, list=10%, signal=38%	2962/5441/2247/5435/5439/5440/5434/2963
R-HSA-174113	R-HSA-174113	SCF-beta-TrCP mediated degradation of Emi1	42	0.609525347389685	1.95917319562475	0.000241319323899774	0.00451896856585498	0.00369930676605545	2062	tags=45%, list=16%, signal=38%	5684/5709/5718/5714/5713/5700/5707/7316/5687/5706/11047/5685/5702/5690/5705/5717/5708/10213/5695
R-HSA-4641257	R-HSA-4641257	Degradation of AXIN	42	0.607884259303924	1.95389831115432	0.000259531871362072	0.00451896856585498	0.00369930676605545	2062	tags=48%, list=16%, signal=40%	5684/5709/5718/5714/5713/5700/5707/7316/5687/5706/11047/5685/5702/5690/5705/5717/8313/5708/10213/5695
R-HSA-9824272	R-HSA-9824272	Somitogenesis	41	0.611052179128507	1.95198130959303	0.000234617785614503	0.00451896856585498	0.00369930676605545	2062	tags=49%, list=16%, signal=41%	5684/5709/5718/5714/5713/5700/5707/28514/5687/5706/11047/5685/5702/5690/5705/5717/3516/5708/10213/5695
R-HSA-450408	R-HSA-450408	AUF1 (hnRNP D0) binds and destabilizes mRNA	41	0.609165290258896	1.94595371991647	0.000255808787652835	0.00451896856585498	0.00369930676605545	2487	tags=56%, list=19%, signal=46%	5684/5709/5718/3315/5714/5713/5700/5707/7316/5687/5706/11047/5685/5702/5690/5705/5717/5708/10213/5695/3304/3303/5704
R-HSA-5358346	R-HSA-5358346	Hedgehog ligand biogenesis	50	0.584295396131657	1.93721367252587	0.000250760609527769	0.00451896856585498	0.00369930676605545	2062	tags=42%, list=16%, signal=36%	5684/5709/5718/5714/27248/5713/5700/5707/7316/5687/5706/11047/5685/5702/5690/5705/5717/85455/5708/10213/5695
R-HSA-2173782	R-HSA-2173782	Binding and Uptake of Ligands by Scavenger Receptors	37	-0.673674234179024	-1.93708825153713	0.000250747788765457	0.00451896856585498	0.00369930676605545	1657	tags=51%, list=13%, signal=45%	286133/811/3240/3250/348/7184/23166/4035/10525/55576/4481/9332/1284/81035/1282/2512/1278/1277/1281
R-HSA-8852276	R-HSA-8852276	The role of GTSE1 in G2/M progression after G2 checkpoint	60	0.553976579564195	1.9196533032003	0.000262080141372824	0.00451896856585498	0.00369930676605545	1315	tags=35%, list=10%, signal=32%	5684/84617/5709/5718/5714/1026/5713/5700/7280/5707/7316/5687/5706/10383/11047/5685/63943/5702/5690/5705/5717
R-HSA-8948751	R-HSA-8948751	Regulation of PTEN stability and activity	55	0.555801097273151	1.89176373298725	0.000232128472239283	0.00451896856585498	0.00369930676605545	2062	tags=38%, list=16%, signal=32%	5684/5709/5718/5714/5713/5700/5707/7316/5687/5706/11047/5685/5702/5690/5705/5717/1460/1459/5708/10213/5695
R-HSA-8878159	R-HSA-8878159	Transcriptional regulation by RUNX3	85	0.501314917851453	1.84329849620493	0.000229849464171389	0.00451896856585498	0.00369930676605545	2487	tags=39%, list=19%, signal=32%	5684/1490/4609/861/5709/5718/5714/7040/1026/5713/5700/5707/595/7316/5687/5706/11047/5685/5702/5690/83439/5705/5717/3516/5708/10213/5695/25937/2309/22938/6097/7005/5704
R-HSA-382556	R-HSA-382556	ABC-family proteins mediated transport	78	0.493320921698428	1.79253100634014	0.000247010777183453	0.00451896856585498	0.00369930676605545	1315	tags=24%, list=10%, signal=22%	5684/5709/20/5718/5714/27248/5713/5700/5707/7316/5687/1965/5706/11047/5685/5702/5690/5705/5717
R-HSA-167169	R-HSA-167169	HIV Transcription Elongation	42	0.605927502699159	1.94760878585921	0.000277744433464119	0.00457527654584813	0.00374540146406807	2841	tags=45%, list=22%, signal=36%	2962/5441/5435/5439/5440/5434/2967/2963/2966/6827/1025/6921/6749/404672/5437/4331/11198/7936/9150
R-HSA-167200	R-HSA-167200	Formation of HIV-1 elongation complex containing HIV-1 Tat	42	0.605927502699159	1.94760878585921	0.000277744433464119	0.00457527654584813	0.00374540146406807	2841	tags=45%, list=22%, signal=36%	2962/5441/5435/5439/5440/5434/2967/2963/2966/6827/1025/6921/6749/404672/5437/4331/11198/7936/9150
R-HSA-167246	R-HSA-167246	Tat-mediated elongation of the HIV-1 transcript	42	0.605927502699159	1.94760878585921	0.000277744433464119	0.00457527654584813	0.00374540146406807	2841	tags=45%, list=22%, signal=36%	2962/5441/5435/5439/5440/5434/2967/2963/2966/6827/1025/6921/6749/404672/5437/4331/11198/7936/9150
R-HSA-1632852	R-HSA-1632852	Macroautophagy	127	0.438796868968053	1.71264644177333	0.00029688460379765	0.0048253644270578	0.00395012778105504	4241	tags=54%, list=32%, signal=37%	84617/7335/84557/123/10542/92421/23710/7280/8655/10533/27243/7316/10383/7334/64121/83734/23192/51143/11345/1460/25978/55669/5564/1459/2475/139341/51652/10452/26100/7431/7419/56993/7846/11337/9927/5289/55004/8878/6009/7322/115201/11152/7311/91782/7417/9868/347733/10376/9776/7249/64422/84749/8897/5562/84938/7314/3320/84790/55062/7332/1781/10670/7405/60673/5830/10381/1457/5116
R-HSA-5668541	R-HSA-5668541	TNFR2 non-canonical NF-kB pathway	66	0.528690865503007	1.8608589639345	0.000318480143746125	0.00510825388455956	0.00418170604253915	2222	tags=39%, list=17%, signal=33%	5684/4982/5709/5718/5714/958/5713/5700/5707/7316/5687/5706/60401/11047/5685/5702/5690/5705/5717/330/5708/7133/10213/5695/4055/8742
R-HSA-5676590	R-HSA-5676590	NIK-->noncanonical NF-kB signaling	46	0.586984227526114	1.92956023796616	0.000377251676285921	0.00597233497912387	0.00488905795104652	1315	tags=35%, list=10%, signal=31%	5684/5709/5718/5714/5713/5700/5707/7316/5687/5706/11047/5685/5702/5690/5705/5717
R-HSA-3000157	R-HSA-3000157	Laminin interactions	29	-0.709469687182301	-1.93213349587223	0.000384569953567573	0.00597786717171095	0.00489358670073138	856	tags=55%, list=7%, signal=52%	284217/3908/10319/80781/3915/3910/3909/4811/3912/1284/1286/1282/3339/3911/1287/1288
R-HSA-69202	R-HSA-69202	Cyclin E associated events during G1/S transition	72	0.508170698117656	1.8288398462946	0.000387408947141234	0.00597786717171095	0.00489358670073138	1315	tags=29%, list=10%, signal=26%	5684/4609/5709/7465/5718/5714/1026/5713/5700/5707/595/7316/5687/5706/11047/5685/286826/5702/5690/5705/5717
R-HSA-5687128	R-HSA-5687128	MAPK6/MAPK4 signaling	72	0.505999834289251	1.82102719144266	0.000424013793146876	0.00638114584995113	0.00522371768555216	2172	tags=39%, list=17%, signal=33%	10602/5684/4609/5709/5718/3315/5714/5713/5700/5707/7316/5687/998/5706/11047/5685/192670/5702/5690/8202/5705/5717/989/2118/5708/10213/5695/2309
R-HSA-5683057	R-HSA-5683057	MAPK family signaling cascades	256	0.368898796323672	1.57228173063348	0.000423446070818209	0.00638114584995113	0.00522371768555216	1326	tags=19%, list=10%, signal=17%	1439/10602/5684/4609/1847/3084/2247/5709/5526/5718/3315/5714/1839/60/5713/685/11221/5700/1850/10256/8682/5707/818/5774/7316/5687/5154/998/10818/5706/402/10048/3265/10156/11047/5685/192670/5528/1843/5702/5690/3690/6709/8202/2339/5705/5717/8452
R-HSA-389957	R-HSA-389957	Prefoldin mediated transfer of substrate to CCT/TriC	25	0.67871337166739	1.93711451135651	0.000455584219844482	0.00677264834134664	0.00554420847769665	1208	tags=36%, list=9%, signal=33%	84617/10471/60/7411/7280/7203/5202/10383/10693
R-HSA-167238	R-HSA-167238	Pausing and recovery of Tat-mediated HIV elongation	30	0.646850893153708	1.90729796327618	0.00048428211539841	0.00694986671807022	0.00568928254283543	2841	tags=50%, list=22%, signal=39%	2962/5441/5435/5439/5440/5434/2963/6827/1025/6921/6749/5437/11198/7936/9150
R-HSA-167243	R-HSA-167243	Tat-mediated HIV elongation arrest and recovery	30	0.646850893153708	1.90729796327618	0.00048428211539841	0.00694986671807022	0.00568928254283543	2841	tags=50%, list=22%, signal=39%	2962/5441/5435/5439/5440/5434/2963/6827/1025/6921/6749/5437/11198/7936/9150
R-HSA-9793380	R-HSA-9793380	Formation of paraxial mesoderm	53	0.558860273836934	1.89012690962735	0.00048460924613287	0.00694986671807022	0.00568928254283543	2239	tags=42%, list=17%, signal=35%	5684/5709/652/5718/5714/5713/5700/5707/28514/5687/5706/11047/5685/5702/5690/5705/5717/3516/5708/10213/5695/22938
R-HSA-69541	R-HSA-69541	Stabilization of p53	43	0.593309697359896	1.92629484961425	0.000513912920363681	0.00728441685957357	0.00596315114448923	1315	tags=37%, list=10%, signal=34%	5684/5709/5718/5714/5713/5700/5707/7316/5687/5706/11047/5685/5702/5690/5705/5717
R-HSA-9932298	R-HSA-9932298	Degradation of CRY and PER proteins	48	0.573341087605682	1.90779929751194	0.000525355145404817	0.00736101060055715	0.00602585212152167	2153	tags=42%, list=16%, signal=35%	5684/5709/5718/5714/5713/5700/5707/7316/5687/5706/11047/5685/5702/5690/5705/5717/5708/10213/5695/1408
R-HSA-3000480	R-HSA-3000480	Scavenging by Class A Receptors	17	-0.792880289724975	-1.94221031533205	0.000608974301673077	0.00843567811067592	0.00690559375581432	1657	tags=71%, list=13%, signal=62%	286133/811/348/7184/4481/1284/81035/1282/2512/1278/1277/1281
R-HSA-69563	R-HSA-69563	p53-Dependent G1 DNA Damage Response	51	0.554886451798655	1.85514411781705	0.000657793977804741	0.00880694585180801	0.00720952002721299	1315	tags=33%, list=10%, signal=30%	5684/5709/5718/5714/1026/5713/5700/5707/7316/5687/5706/11047/5685/5702/5690/5705/5717
R-HSA-69580	R-HSA-69580	p53-Dependent G1/S DNA damage checkpoint	51	0.554886451798655	1.85514411781705	0.000657793977804741	0.00880694585180801	0.00720952002721299	1315	tags=33%, list=10%, signal=30%	5684/5709/5718/5714/1026/5713/5700/5707/7316/5687/5706/11047/5685/5702/5690/5705/5717
R-HSA-69017	R-HSA-69017	CDK-mediated phosphorylation and removal of Cdc6	57	0.53744763744787	1.83014626365352	0.000671899888612096	0.00880694585180801	0.00720952002721299	1315	tags=32%, list=10%, signal=29%	5684/5709/5718/5714/5713/5700/5707/7316/5687/7324/5706/11047/10393/5685/5702/5690/5705/5717
R-HSA-69656	R-HSA-69656	Cyclin A:Cdk2-associated events at S phase entry	74	0.503046196235449	1.81974813180688	0.000668287523619558	0.00880694585180801	0.00720952002721299	1315	tags=28%, list=10%, signal=26%	5684/4609/5709/7465/5718/5714/1026/5713/5700/5707/595/7316/5687/5706/11047/5685/286826/5702/5690/5705/5717
R-HSA-9612973	R-HSA-9612973	Autophagy	139	0.412036363281716	1.62523385818231	0.000655874061329148	0.00880694585180801	0.00720952002721299	4241	tags=52%, list=32%, signal=35%	84617/7335/84557/123/10542/92421/23710/7280/8655/10533/27243/7316/10383/7334/64121/83734/23192/51143/11345/1460/25978/7251/55669/5564/1459/2475/139341/51652/10452/26100/7431/7419/56993/7846/11337/9927/5289/55004/8878/6009/7322/115201/51160/11152/7311/91782/7417/9868/347733/10376/9776/7249/64422/84749/51271/8897/5562/79720/84938/7314/3320/84790/55062/7332/1781/10670/7405/60673/5830/10381/1457/5116
R-HSA-167160	R-HSA-167160	RNA Pol II CTD phosphorylation and interaction with CE during HIV infection	27	0.671343708800624	1.94087135493993	0.000704758122470214	0.00902574631933185	0.00738863391971555	2297	tags=44%, list=17%, signal=37%	2962/5441/5435/5439/5440/5434/2967/2963/2966/404672/5437/4331
R-HSA-77075	R-HSA-77075	RNA Pol II CTD phosphorylation and interaction with CE	27	0.671343708800624	1.94087135493993	0.000704758122470214	0.00902574631933185	0.00738863391971555	2297	tags=44%, list=17%, signal=37%	2962/5441/5435/5439/5440/5434/2967/2963/2966/404672/5437/4331
R-HSA-5696399	R-HSA-5696399	Global Genome Nucleotide Excision Repair (GG-NER)	82	0.477952753183885	1.75201297681212	0.000710805288478964	0.00902574631933185	0.00738863391971555	2636	tags=37%, list=20%, signal=29%	125476/2067/60/29844/7316/3978/7334/10987/283899/5887/2967/5111/5983/10920/51138/5886/54107/2966/10980/6613/7341/404672/7329/54617/4331/9318/8607/5985/83444/7507
R-HSA-72086	R-HSA-72086	mRNA Capping	29	0.646876702344794	1.90250799232588	0.000730066997843342	0.00917475948836117	0.0075106187081442	2297	tags=41%, list=17%, signal=34%	2962/5441/5435/5439/5440/5434/2967/2963/2966/404672/5437/4331
R-HSA-162906	R-HSA-162906	HIV Infection	206	0.365488276437814	1.52427645272977	0.00076576867507309	0.00952522464198059	0.0077975156172856	2164	tags=26%, list=16%, signal=22%	5684/2962/5441/5709/5435/7520/5718/5714/92421/5713/5439/5700/27243/5707/7316/5687/3978/9688/5706/10762/5440/1174/5434/6882/11047/5685/5702/5690/2967/348995/5705/2963/5717/25978/7251/2966/8907/27183/6827/567/1025/1173/5708/6883/6921/10213/6749/5695/51606/51652/8480/404672/5437
R-HSA-5684996	R-HSA-5684996	MAPK1/MAPK3 signaling	221	0.366761043146779	1.54386535973272	0.000776630642095404	0.00956275507792219	0.00782823868906372	1326	tags=19%, list=10%, signal=17%	1439/5684/1847/3084/2247/5709/5526/5718/5714/1839/60/5713/685/11221/5700/1850/10256/8682/5707/818/5774/7316/5687/5154/10818/5706/402/10048/3265/10156/11047/5685/5528/1843/5702/5690/3690/6709/2339/5705/5717/8452
R-HSA-8875878	R-HSA-8875878	MET promotes cell motility	38	-0.651355425010795	-1.88225267570162	0.000793678568103544	0.0096749417451822	0.00792007665854905	2086	tags=42%, list=16%, signal=36%	3908/10319/2335/50509/3915/1302/1301/3910/3909/85301/3912/3911/1289/1278/1277/1281
R-HSA-389958	R-HSA-389958	Cooperation of Prefoldin and TriC/CCT in actin and tubulin folding	29	0.639888848266568	1.88195624237903	0.000956440363890537	0.0115435723126987	0.00944977034880905	1208	tags=31%, list=9%, signal=28%	84617/10471/60/7411/7280/7203/5202/10383/10693
R-HSA-113418	R-HSA-113418	Formation of the Early Elongation Complex	33	0.620712124005915	1.87927310621447	0.00101166789146427	0.0119730403853878	0.00980134043033344	2841	tags=45%, list=22%, signal=36%	2962/5441/5435/5439/5440/5434/2967/2963/2966/6827/404672/5437/4331/7936/9150
R-HSA-167158	R-HSA-167158	Formation of the HIV-1 Early Elongation Complex	33	0.620712124005915	1.87927310621447	0.00101166789146427	0.0119730403853878	0.00980134043033344	2841	tags=45%, list=22%, signal=36%	2962/5441/5435/5439/5440/5434/2967/2963/2966/6827/404672/5437/4331/7936/9150
R-HSA-1236978	R-HSA-1236978	Cross-presentation of soluble exogenous antigens (endosomes)	40	0.580678486550148	1.85935682313076	0.00107718372552374	0.0126258361674369	0.0103357304837703	2067	tags=48%, list=16%, signal=40%	5684/5709/5718/5714/5713/5700/5707/5687/5706/11047/5685/5702/5690/5705/5717/5708/10213/5695/5720
R-HSA-5619084	R-HSA-5619084	ABC transporter disorders	59	0.518158668229997	1.78347825107667	0.00111896917412464	0.0129906992691232	0.0106344138052146	1444	tags=31%, list=11%, signal=27%	5684/5709/5718/5714/27248/5713/5700/5707/7316/5687/5706/11047/5685/5702/5690/5705/5717/55788
R-HSA-2871837	R-HSA-2871837	FCERI mediated NF-kB activation	62	0.501856733724088	1.74927069457623	0.00126583833524548	0.014557140855323	0.0119167303059853	2062	tags=37%, list=16%, signal=31%	5684/5709/7335/5718/5714/5713/5700/5707/7316/5687/5970/5706/7334/11047/5685/5702/5690/5705/5717/4067/5708/10213/5695
R-HSA-1250196	R-HSA-1250196	SHC1 events in ERBB2 signaling	17	0.727470508951062	1.878317949774	0.00129548931911814	0.0146017793213699	0.0119532721356234	998	tags=24%, list=8%, signal=22%	3084/1839/685/3265
R-HSA-9665686	R-HSA-9665686	Signaling by ERBB2 TMD/JMD mutants	17	0.726473161222686	1.87574281288896	0.001317633901026	0.0146017793213699	0.0119532721356234	998	tags=29%, list=8%, signal=27%	3084/11140/1839/685/3265
R-HSA-167152	R-HSA-167152	Formation of HIV elongation complex in the absence of HIV Tat	44	0.568274324749171	1.85512924020744	0.00131144669485033	0.0146017793213699	0.0119532721356234	2841	tags=43%, list=22%, signal=34%	2962/5441/5435/5439/5440/5434/2967/2963/2966/6827/1025/6921/6749/404672/5437/4331/11198/7936/9150
R-HSA-983705	R-HSA-983705	Signaling by the B Cell Receptor (BCR)	89	0.459921621024178	1.69197982368276	0.00130788101485674	0.0146017793213699	0.0119532721356234	2642	tags=37%, list=20%, signal=30%	5684/5709/5718/5714/5713/2280/5700/5707/29760/7316/5687/5970/5706/4794/3265/11047/5685/6850/5702/5690/5705/5717/4067/5708/7220/10213/6786/5695/4793/3710/5704/10125/4792
R-HSA-8939902	R-HSA-8939902	Regulation of RUNX2 expression and activity	56	0.528019861339412	1.80759484375298	0.00134967912760651	0.0148221518608318	0.0121336729537313	1315	tags=30%, list=10%, signal=27%	5684/5709/5718/5714/5713/2099/5700/5707/7316/5687/5706/11047/5685/5702/5690/5705/5717
R-HSA-1236974	R-HSA-1236974	ER-Phagosome pathway	77	0.47789494274022	1.7343327125795	0.00140378557167063	0.0152787018916651	0.0125074128002233	2067	tags=36%, list=16%, signal=31%	5684/6280/7099/5709/5718/5714/6279/8673/5713/5700/5707/114609/7316/5687/929/5706/11047/5685/5702/5690/5705/5717/6271/567/5708/10213/5695/5720
R-HSA-68949	R-HSA-68949	Orc1 removal from chromatin	56	0.526411960103888	1.80209044099203	0.00144695075603386	0.0156091413416396	0.0127779163178397	1315	tags=32%, list=10%, signal=29%	5684/5709/5718/5714/5713/5700/5707/7316/5687/5706/81620/11047/5685/4175/5702/5690/5705/5717
R-HSA-9752946	R-HSA-9752946	Expression and translocation of olfactory receptors	29	-0.674554252016571	-1.83704658373848	0.00158427138752828	0.016940586152605	0.0138678603451229	2143	tags=41%, list=16%, signal=35%	26716/441608/120776/81327/8861/390882/26212/390061/441669/81285/121129/390148
R-HSA-202424	R-HSA-202424	Downstream TCR signaling	63	0.505957646920327	1.77037851873882	0.00171900815549536	0.0182214864482508	0.0149164277474563	1315	tags=30%, list=10%, signal=27%	5684/5709/7335/5718/5714/5713/5700/5707/7316/5687/5970/5706/7334/11047/5685/5702/5690/5705/5717
R-HSA-380108	R-HSA-380108	Chemokine receptors bind chemokines	18	-0.746639320524998	-1.84376001638171	0.00186498638154077	0.019100783378869	0.0156362356056887	1120	tags=50%, list=9%, signal=46%	1234/57007/1238/6376/729230/1524/51554/5473/1230
R-HSA-190828	R-HSA-190828	Gap junction trafficking	33	0.607928140207594	1.84056821224943	0.00186488804092254	0.019100783378869	0.0156362356056887	1074	tags=24%, list=8%, signal=22%	2701/127534/1212/84617/60/7280/10383/2707
R-HSA-69615	R-HSA-69615	G1/S DNA Damage Checkpoints	53	0.530698680277713	1.79488130299509	0.00186035660842621	0.019100783378869	0.0156362356056887	1315	tags=32%, list=10%, signal=29%	5684/5709/5718/5714/1026/5713/5700/5707/7316/5687/5706/11047/5685/5702/5690/5705/5717
R-HSA-174178	R-HSA-174178	APC/C:Cdh1 mediated degradation of Cdc20 and other APC/C:Cdh1 targeted proteins in late mitosis/early G1	59	0.508939658294018	1.75174684383525	0.00188030681334231	0.019100783378869	0.0156362356056887	1315	tags=31%, list=10%, signal=28%	5684/5709/5718/5714/5713/5700/5707/7316/5687/7324/5706/11047/10393/5685/5702/5690/5705/5717
R-HSA-1234174	R-HSA-1234174	Cellular response to hypoxia	58	0.507084443872428	1.7428771339221	0.00184583077564908	0.019100783378869	0.0156362356056887	2062	tags=36%, list=16%, signal=31%	5684/5709/5718/5714/5713/5700/5707/7316/5687/5706/11047/5685/5702/5690/8994/5705/5717/5708/6921/10213/5695
R-HSA-8939211	R-HSA-8939211	ESR-mediated signaling	160	0.374457362024566	1.50845922703468	0.00203890444873866	0.0205406985372928	0.0168149753580187	1530	tags=21%, list=12%, signal=18%	8340/4609/2791/2962/2353/2354/861/5441/5435/3315/1839/2790/5241/2099/685/5439/3020/2625/595/1655/2793/2786/596/5440/3265/5434/192670/8202/2963/8877/3838/10728/2289
R-HSA-69052	R-HSA-69052	Switching of origins to a post-replicative state	75	0.4639307852805	1.68644390061481	0.00228595485448539	0.022840811209981	0.0186978878520461	1315	tags=27%, list=10%, signal=24%	5684/5709/5718/5714/5713/5700/5707/7316/5687/7324/5706/81620/11047/10393/5685/4175/5702/5690/5705/5717
R-HSA-5607764	R-HSA-5607764	CLEC7A (Dectin-1) signaling	84	0.446379020283816	1.63578857025763	0.00236145720782275	0.0234033848482596	0.0191584204793836	1315	tags=25%, list=10%, signal=23%	5684/5709/7335/5718/5714/5713/5700/3553/5707/7316/5687/5970/5706/7334/11047/5685/6850/5702/5690/5705/5717
R-HSA-6805567	R-HSA-6805567	Keratinization	44	-0.588429926280741	-1.74387766172611	0.00244797713383184	0.0234967254026851	0.0192348306910285	1843	tags=41%, list=14%, signal=35%	3868/11187/1824/147183/1475/2125/1832/5046/823/5493/5317/3866/286887/3854/3853/1830/3852/1041
R-HSA-6809371	R-HSA-6809371	Formation of the cornified envelope	44	-0.588429926280741	-1.74387766172611	0.00244797713383184	0.0234967254026851	0.0192348306910285	1843	tags=41%, list=14%, signal=35%	3868/11187/1824/147183/1475/2125/1832/5046/823/5493/5317/3866/286887/3854/3853/1830/3852/1041
R-HSA-6806834	R-HSA-6806834	Signaling by MET	74	-0.511382441475722	-1.67075871143964	0.00241300603191996	0.0234967254026851	0.0192348306910285	1173	tags=22%, list=9%, signal=20%	1302/867/1301/9101/3910/3909/85301/3912/5795/3911/1289/26018/30011/1278/1277/1281
R-HSA-9755511	R-HSA-9755511	KEAP1-NFE2L2 pathway	105	0.424684320828397	1.59760809141041	0.00240626769049406	0.0234967254026851	0.0192348306910285	2280	tags=34%, list=17%, signal=29%	5684/4609/5709/5718/5714/1026/5713/5700/5707/7316/5687/5154/5970/5706/6347/7296/596/11047/5685/5702/55666/5690/5705/5717/1460/8452/7353/2539/1459/5708/10213/6888/5695/5052/79594/2729
R-HSA-6781827	R-HSA-6781827	Transcription-Coupled Nucleotide Excision Repair (TC-NER)	75	0.461326576872079	1.67697729153075	0.00250390121670037	0.0238457467434199	0.0195205456696706	2451	tags=32%, list=19%, signal=26%	5441/5435/2067/5439/7316/3978/10987/5440/5434/2967/5111/5983/10920/51138/56949/54107/2966/10980/57461/404672/5437/4331/9318/5985
R-HSA-167287	R-HSA-167287	HIV elongation arrest and recovery	32	0.598301163269306	1.78618261406107	0.00262888256357217	0.0246508295768806	0.0201796005689588	2841	tags=47%, list=22%, signal=37%	2962/5441/5435/5439/5440/5434/2963/6827/1025/6921/6749/5437/11198/7936/9150
R-HSA-167290	R-HSA-167290	Pausing and recovery of HIV elongation	32	0.598301163269306	1.78618261406107	0.00262888256357217	0.0246508295768806	0.0201796005689588	2841	tags=47%, list=22%, signal=37%	2962/5441/5435/5439/5440/5434/2963/6827/1025/6921/6749/5437/11198/7936/9150
R-HSA-69242	R-HSA-69242	S Phase	143	0.37693051447186	1.48448137245729	0.00270742778078113	0.0251935455326122	0.0206238773497831	1603	tags=22%, list=12%, signal=19%	5684/4609/5709/7465/5718/5714/1026/5713/5700/5707/595/64785/7316/5687/3978/7324/5706/81620/11047/10393/5685/4175/286826/5702/5690/5111/5705/5717/5983/5557/54107
R-HSA-5610783	R-HSA-5610783	Degradation of GLI2 by the proteasome	46	0.545057096492564	1.79173553818624	0.00276890860534795	0.0255704514387815	0.0209324191217692	1315	tags=35%, list=10%, signal=31%	5684/5709/5718/5714/5713/5700/5707/7316/5687/5706/11047/5685/5702/5690/5705/5717
R-HSA-381753	R-HSA-381753	Olfactory Signaling Pathway	32	-0.624601087970272	-1.76871677560066	0.0028359858884636	0.0259929834438882	0.0212783112169647	2143	tags=38%, list=16%, signal=31%	26716/441608/120776/81327/8861/390882/26212/390061/441669/81285/121129/390148
R-HSA-73863	R-HSA-73863	RNA Polymerase I Transcription Termination	31	0.613301886303059	1.82915276631156	0.00288812086051232	0.0261904260902676	0.0214399412232406	2390	tags=42%, list=18%, signal=34%	5441/5435/10849/5440/5434/221830/2967/2966/79101/404672/5437/4331/9533
R-HSA-450531	R-HSA-450531	Regulation of mRNA stability by proteins that bind AU-rich elements	71	0.478028742770107	1.71592547357023	0.00290049837751118	0.0261904260902676	0.0214399412232406	1433	tags=31%, list=11%, signal=28%	5684/5709/5718/3315/5714/5713/5700/5707/7538/7316/5687/1994/5706/11047/5685/51013/5702/5690/5705/5717/677/7534
R-HSA-8878171	R-HSA-8878171	Transcriptional regulation by RUNX1	154	0.389972470358226	1.55997936076984	0.00299644669100171	0.0268578567377286	0.0219863116336658	2487	tags=32%, list=19%, signal=27%	5684/8340/7057/861/5709/5718/6605/5714/1378/5713/2099/5700/3020/2625/5707/6604/595/3958/7316/5687/5706/11047/5685/192670/23429/1911/5702/8013/9021/5690/1912/5705/5717/1460/1021/4778/1513/1459/5708/57492/10213/5695/26053/84333/4331/23309/84870/6015/860/5704
R-HSA-179419	R-HSA-179419	APC:Cdc20 mediated degradation of cell cycle proteins prior to satisfation of the cell cycle checkpoint	58	0.495511938766727	1.7031017971421	0.00336593333321326	0.0295185088718487	0.0241643680415462	1315	tags=31%, list=10%, signal=28%	5684/5709/5718/5714/5713/5700/5707/7316/5687/7324/5706/11047/10393/5685/5702/5690/5705/5717
R-HSA-68867	R-HSA-68867	Assembly of the pre-replicative complex	83	0.435388159507135	1.60029314814214	0.00336161807370861	0.0295185088718487	0.0241643680415462	1315	tags=27%, list=10%, signal=24%	5684/8340/5709/5718/5714/5713/5700/3020/5707/7316/5687/7324/5706/81620/11047/10393/5685/4175/5702/5690/5705/5717
R-HSA-69206	R-HSA-69206	G1/S Transition	116	0.405616543093321	1.5643748646157	0.0033179007504695	0.0295185088718487	0.0241643680415462	1315	tags=22%, list=10%, signal=20%	5684/4609/10926/5709/7465/5718/5714/1026/5713/5700/5707/595/7316/5687/7083/5706/81620/11047/5685/4175/286826/5702/5690/5111/5705/5717
R-HSA-9711123	R-HSA-9711123	Cellular response to chemical stress	180	0.347108116412615	1.42269865555167	0.00342210199533512	0.0297967309450965	0.0243921255005842	2302	tags=27%, list=18%, signal=22%	5684/4609/5709/5718/5714/3040/3039/1026/5713/10628/5700/5707/6604/7316/5687/5154/5970/5706/6347/7296/596/11047/5685/7001/5702/55666/5690/125965/1340/6647/5705/5717/644/1460/8452/7353/2539/1459/5708/10213/6888/9973/5695/5052/79594/2729/6648/23309
R-HSA-174184	R-HSA-174184	Cdc20:Phospho-APC/C mediated degradation of Cyclin A	57	0.495893923033769	1.68864526918079	0.00390942799843432	0.0337985300006485	0.027668068253197	1315	tags=32%, list=10%, signal=29%	5684/5709/5718/5714/5713/5700/5707/7316/5687/7324/5706/11047/10393/5685/5702/5690/5705/5717
R-HSA-9759194	R-HSA-9759194	Nuclear events mediated by NFE2L2	80	0.457382306129782	1.66545024653821	0.00426210572681358	0.0365880766266602	0.0299516399482526	2102	tags=35%, list=16%, signal=30%	5684/4609/5709/5718/5714/5713/5700/5707/7316/5687/5154/5970/5706/6347/7296/596/11047/5685/5702/5690/5705/5717/2539/5708/10213/6888/5695/5052
R-HSA-72613	R-HSA-72613	Eukaryotic Translation Initiation	91	0.424061488275144	1.56598222778587	0.00435585616077241	0.036619232137804	0.0299771443950073	3171	tags=37%, list=24%, signal=29%	8892/6157/6234/6207/9669/6158/6232/6231/8666/1964/1965/6228/1973/8891/6167/11224/1983/6133/6209/6136/6138/8890/8894/6154/9349/1967/6132/1977/6194/51386/10480/6159/7311/6156
R-HSA-72737	R-HSA-72737	Cap-dependent Translation Initiation	91	0.424061488275144	1.56598222778587	0.00435585616077241	0.036619232137804	0.0299771443950073	3171	tags=37%, list=24%, signal=29%	8892/6157/6234/6207/9669/6158/6232/6231/8666/1964/1965/6228/1973/8891/6167/11224/1983/6133/6209/6136/6138/8890/8894/6154/9349/1967/6132/1977/6194/51386/10480/6159/7311/6156
R-HSA-69002	R-HSA-69002	DNA Replication Pre-Initiation	98	0.413724108813119	1.55258900710364	0.00431873238667492	0.036619232137804	0.0299771443950073	1603	tags=26%, list=12%, signal=23%	5684/8340/10926/5709/5718/5714/5713/5700/3020/5707/7316/5687/7324/5706/81620/11047/10393/5685/4175/5702/5690/5705/5717/5557/54107
R-HSA-4086400	R-HSA-4086400	PCP/CE pathway	77	0.452588916018414	1.64249438987748	0.00446931822031333	0.0373157459627531	0.0305473228035835	1315	tags=26%, list=10%, signal=24%	5684/1212/7474/5709/5718/5714/5713/5700/5707/4919/7316/5687/5706/11047/5685/5702/5690/387/5705/5717
R-HSA-167242	R-HSA-167242	Abortive elongation of HIV-1 transcript in the absence of Tat	23	0.645657784860157	1.80578610776729	0.00461823124224967	0.038296761117703	0.0313503989806852	2841	tags=48%, list=22%, signal=38%	2962/5441/5435/5439/5440/5434/2963/6827/5437/7936/9150
R-HSA-190861	R-HSA-190861	Gap junction assembly	23	0.643399825913373	1.79947101176191	0.00470790284494179	0.0387765781620544	0.0317431856116986	1074	tags=26%, list=8%, signal=24%	2701/127534/84617/7280/10383/2707
R-HSA-9018519	R-HSA-9018519	Estrogen-dependent gene expression	100	0.427215285548846	1.59926730045357	0.00481723198065763	0.0394107770766553	0.032262351943931	1918	tags=26%, list=15%, signal=22%	8340/4609/2962/2353/2354/861/5441/5435/5241/2099/5439/3020/2625/595/1655/596/5440/5434/192670/8202/2963/3838/10728/3727/1025/4435
R-HSA-9668328	R-HSA-9668328	Sealing of the nuclear envelope (NE) by ESCRT-III	25	0.617741322981354	1.76309430602787	0.00542759855994267	0.0441082842971341	0.0361078135777239	4164	tags=68%, list=32%, signal=47%	84617/92421/7280/27243/10383/9798/25978/27183/51652/7846/91782/347733/10376/6683/84790/200014/10381
R-HSA-176814	R-HSA-176814	Activation of APC/C and APC/C:Cdc20 mediated degradation of mitotic proteins	61	0.468781517956132	1.62834131336238	0.0054959013744867	0.0443675746721807	0.0363200732172422	1315	tags=30%, list=10%, signal=27%	5684/5709/5718/5714/5713/5700/5707/7316/5687/7324/5706/11047/10393/5685/5702/5690/5705/5717
R-HSA-453279	R-HSA-453279	Mitotic G1 phase and G1/S transition	133	0.37831693516146	1.47886873583384	0.00557277309525825	0.0446921737047356	0.0365857956669309	1708	tags=23%, list=13%, signal=20%	5684/4609/10926/5709/7465/5718/5714/1026/5713/5700/5707/595/7316/5687/7083/5706/81620/11047/5685/4175/286826/4605/5702/5690/5111/5705/5717/1021/5557/54107/4067
R-HSA-198725	R-HSA-198725	Nuclear Events (kinase and transcription factor activation)	55	0.475016399839694	1.61679925102644	0.00594334092643314	0.046741500576271	0.0382634105144898	1424	tags=25%, list=11%, signal=23%	10221/2353/2354/3399/1958/2152/6446/23237/3397/8061/6457/5528/3726/1846
R-HSA-2467813	R-HSA-2467813	Separation of Sister Chromatids	154	0.377823112904739	1.51137914328104	0.00590992059258651	0.046741500576271	0.0382634105144898	1315	tags=19%, list=10%, signal=18%	5684/84617/5709/5526/5718/5714/80152/5713/6232/5700/7280/8655/5707/7316/5687/7324/5706/10383/11047/10393/5685/5528/5702/51143/5690/6249/348995/3796/5705/5717
R-HSA-3858494	R-HSA-3858494	Beta-catenin independent WNT signaling	120	0.390786202148187	1.50896966888607	0.00591462169612388	0.046741500576271	0.0382634105144898	1315	tags=22%, list=10%, signal=20%	5684/2791/1212/7474/5709/5718/5714/2790/5713/5700/5707/4919/7316/5687/5706/2793/2786/11047/5685/192670/5702/5690/83439/387/5705/5717
R-HSA-176409	R-HSA-176409	APC/C:Cdc20 mediated degradation of mitotic proteins	60	0.479935114715086	1.66308299352549	0.00604157574835806	0.0472094925464646	0.0386465169328167	1315	tags=30%, list=10%, signal=27%	5684/5709/5718/5714/5713/5700/5707/7316/5687/7324/5706/11047/10393/5685/5702/5690/5705/5717
R-HSA-3371497	R-HSA-3371497	HSP90 chaperone cycle for steroid hormone receptors (SHR) in the presence of ligand	48	0.520658684906864	1.73249797508313	0.00612356772027761	0.0475454079682701	0.0389215031768231	3368	tags=48%, list=26%, signal=36%	84617/5241/3305/7280/367/8655/832/10383/51143/10728/2289/84516/10963/51164/3301/3304/3303/7846/830/10294/3337/347733/10376
R-HSA-157858	R-HSA-157858	Gap junction trafficking and regulation	35	0.570683469581631	1.76142337082238	0.00623701754012912	0.0481197745659329	0.0393916897271313	1074	tags=23%, list=8%, signal=21%	2701/127534/1212/84617/60/7280/10383/2707
R-HSA-9664565	R-HSA-9664565	Signaling by ERBB2 KD Mutants	20	0.644637984717807	1.74074127583451	0.00629153093313282	0.0482350704873516	0.039486072986494	998	tags=25%, list=8%, signal=23%	3084/11140/1839/685/3265
R-HSA-69239	R-HSA-69239	Synthesis of DNA	103	0.404565439423335	1.51575603821833	0.00640582853295559	0.0488044061354554	0.0399521411134336	2115	tags=29%, list=16%, signal=25%	5684/5709/5718/5714/5713/5700/5707/64785/7316/5687/3978/7324/5706/81620/11047/10393/5685/4175/5702/5690/5111/5705/5717/5983/5557/54107/5708/10213/5695/84296
